# Supplementary material for: Insights into the mechanism of SARS-CoV-2 main protease autocatalytic maturation from model precursors
Source: Commun Biol. 2023 Nov 13;6:1159. doi: 10.1038/s42003-023-05469-8 (PMC10643566; doi:10.1038/s42003-023-05469-8)
Supplement: Supplementary file 3 — Supplementary Data 1 [file 42003_2023_5469_MOESM3_ESM.xlsx]

## Sheet: Sheet1
Fig. 1g	X-15 min	Y-15 min	X-30 min	Y-30 min	X-1 hr	Y-1 hr		Fig. 2c	Conc	Rate	Conc.Sq	Rate	Fig. 2d	Conc	Rate	Conc.Sq	Rate	Fig. 2e	1/[S]	1/v	fit-X	fit-Y	Fig. 2f	1/[S]	1/v	fit-X	fit-Y		Fig. 5a		85 uM		85uM + 2X GC373	Fig. 5b	Conc, uM	v, uM/min	Fig. 5c	GC373, uM	Rate, uM/min	Fig. 5d	1/[S]	1/V	fit-X	fit-Y
PrecursorE290A	ml	mAU	ml	mAU	ml	mAU		MProR298A	0.1	0.2	0.01	0.2	MProE290A	5	0.096	25	0.096	MProR298A	0.2	131.579	-0.045	-31.3845	MProE290A	0.2	120.482	0	-2.3871		MProM-IP	0	0.001381	0	0.0013183	MProM-IP	2	0.002022	MProM-IP	0	0	MProM-IP	0.1	96.1538	0	-1.6211
	8.003	-0.35	8.015	-0.024	8.004	-0.95			0.2	0.625	0.04	0.625		10	0.315	100	0.315		0.1	60.6061	-0.0438	-30.6246		0.1	58.1395	0.00097656	-1.7928			0.0467	5.9272e-11	0.0467	3.7568e-17		5	0.0042546		2	0.2571		0.05	45.4545	0.00046875	-1.166
	8.029	-0.333	8.039	-0.027	8.027	-0.958			0.4	2.06	0.16	2.06		20	0.948	400	0.948		0.05	33.557	-0.0427	-29.8647		0.05	24.0964	0.0019531	-1.1984			0.0934	5.4834e-17	0.0934	4.4928e-15		10	0.0075404		5	0.3488		0.025	22.7273	0.0009375	-0.711
	8.054	-0.328	8.062	0.003	8.051	-0.912			0.8	6.33	0.64	6.33		30	1.895	900	1.895		0.025	13.4409	-0.0415	-29.1048		0.025	11.6959	0.0029297	-0.6041			0.1402	2.4087e-16	0.1401	9.8913e-15		20	0.0172		10	0.3471		0.0167	14.7929	0.0014063	-0.2559
	8.08	-0.288	8.085	0.109	8.074	-0.958			1	8.8	1	8.8		40	3.16	1600	3.16		0.0167	8.8496	-0.0404	-28.3449		0.0167	7.5188	0.0039063	-0.0097785			0.1869	7.1873e-15	0.1868	4.0141e-18		40	0.0401		20	0.2567		0.0125	10.2041	0.001875	0.1992
	8.105	-0.263	8.109	0.146	8.097	-0.91			2		4			50	4.476	2500	4.476		0.0125	6.1728	-0.0392	-27.585		0.0125	5.4348	0.0048828	0.5845			0.2336	4.9467e-15	0.2336	7.0338e-17		60	0.0699		50	0.1545		0.01	7.4074	0.0023438	0.6542
	8.131	-0.232	8.132	0.184	8.121	-0.884								60	5.776	3600	5.776		0.01	4.7393	-0.0381	-26.8251		0.01	4.1494	0.0058594	1.1789			0.2803	6.9705e-16	0.2803	8.6056e-15		100	0.114		100	0.0879		0.008	6.0827	0.0028125	1.1093
	8.157	-0.242	8.155	0.357	8.144	-0.867													0.008	3.937	-0.0369	-26.0652		0.008	3.4843	0.0068359	1.7732			0.327	7.2123e-15	0.327	2.0796e-15								0.0066667	5.3763	0.0032813	1.5644
	8.182	-0.157	8.178	0.476	8.167	-0.798													0.0066667	3.5088	-0.0358	-25.3053		0.0066667	2.9155	0.0078125	2.3675			0.3737	2.0281e-15	0.3737	1.5271e-14								0.0057143	4.9116	0.00375	2.0194
	8.208	-0.119	8.202	0.581	8.191	-0.873													0.0057143	3.0675	-0.0346	-24.5454		0.0057143	2.6738	0.0087891	2.9618			0.4205	5.7922e-17	0.4204	1.0789e-15										0.0042188	2.4745
	8.233	0.018	8.225	0.723	8.214	-0.819															-0.0335	-23.7855				0.0097656	3.5562			0.4672	7.4212e-15	0.4671	1.4211e-18										0.0046875	2.9296
	8.259	0.155	8.248	0.847	8.237	-0.804															-0.0323	-23.0256				0.0107	4.1505			0.5139	1.6962e-14	0.5138	1.5377e-14										0.0051563	3.3846
	8.284	0.281	8.272	0.973	8.261	-0.816															-0.0312	-22.2657				0.0117	4.7448			0.5606	5.2878e-14	0.5605	1.5789e-14										0.005625	3.8397
	8.31	0.358	8.295	1.171	8.284	-0.762															-0.03	-21.5058				0.0127	5.3392			0.6073	2.1464e-11	0.6073	3.9062e-17										0.0060938	4.2948
	8.336	0.501	8.318	1.395	8.307	-0.762															-0.0289	-20.7459				0.0137	5.9335			0.654	3.4465e-09	0.654	1.0255e-15										0.0065625	4.7498
	8.361	0.629	8.342	1.655	8.331	-0.714															-0.0277	-19.986				0.0146	6.5278			0.7008	2.9468e-07	0.7007	9.093e-15										0.0070313	5.2049
	8.387	0.835	8.365	1.905	8.354	-0.675															-0.0266	-19.2261				0.0156	7.1221			0.7475	8.9554e-06	0.7474	4.3249e-17										0.0075	5.66
	8.412	1.003	8.388	2.168	8.377	-0.635															-0.0254	-18.4662				0.0166	7.7165			0.7942	0.00011293	0.7941	1.4113e-14										0.0079688	6.115
	8.438	1.166	8.411	2.446	8.401	-0.627															-0.0243	-17.7063				0.0176	8.3108			0.8409	0.00066819	0.8408	1.9499e-15										0.0084375	6.5701
	8.463	1.4	8.435	2.783	8.424	-0.617															-0.0231	-16.9464				0.0186	8.9051			0.8876	0.0020673	0.8875	1.7174e-14										0.0089063	7.0252
	8.489	1.654	8.458	3.127	8.447	-0.537															-0.022	-16.1865				0.0195	9.4994			0.9343	0.0035915	0.9342	7.865e-17										0.009375	7.4802
	8.514	1.949	8.481	3.458	8.471	-0.529															-0.0208	-15.4266				0.0205	10.0938			0.9811	0.003816	0.9809	1.3667e-14										0.0098438	7.9353
	8.54	2.189	8.505	3.877	8.494	-0.458															-0.0196	-14.6667				0.0215	10.6881			1.0278	0.0026964	1.0277	7.5907e-15										0.0103	8.3904
	8.566	2.566	8.528	4.319	8.517	-0.353															-0.0185	-13.9068				0.0225	11.2824			1.0745	0.0013252	1.0744	5.7234e-15										0.0108	8.8454
	8.591	2.902	8.551	4.85	8.541	-0.275															-0.0173	-13.1469				0.0234	11.8767			1.1212	0.00047099	1.1211	8.5544e-15										0.0113	9.3005
	8.617	3.289	8.575	5.375	8.564	-0.23															-0.0162	-12.387				0.0244	12.4711			1.1679	0.00011482	1.1678	3.7233e-16										0.0117	9.7556
	8.642	3.709	8.598	5.925	8.587	-0.205															-0.015	-11.6271				0.0254	13.0654			1.2146	1.7879e-05	1.2145	2.7269e-17										0.0122	10.2106
	8.668	4.096	8.621	6.417	8.611	-0.118															-0.0139	-10.8672				0.0264	13.6597			1.2614	1.7825e-06	1.2612	9.2705e-15										0.0127	10.6657
	8.693	4.566	8.644	7.014	8.634	-0.054															-0.0127	-10.1074				0.0273	14.254			1.3081	1.0337e-07	1.3079	9.6078e-16										0.0131	11.1208
	8.719	5.101	8.668	7.604	8.657	0.026															-0.0116	-9.3475				0.0283	14.8484			1.3548	3.3526e-09	1.3546	1.4826e-14										0.0136	11.5758
	8.745	5.576	8.691	8.274	8.681	0.151															-0.0104	-8.5876				0.0293	15.4427			1.4015	4.7222e-11	1.4014	2.7019e-15										0.0141	12.0309
	8.77	6.189	8.714	8.928	8.704	0.223															-0.0092773	-7.8277				0.0303	16.037			1.4482	3.6478e-13	1.4481	9.1056e-15										0.0145	12.486
	8.796	6.809	8.738	9.662	8.727	0.38															-0.008125	-7.0678				0.0313	16.6313			1.4949	1.2754e-14	1.4948	6.285e-14										0.015	12.941
	8.821	7.359	8.761	10.318	8.751	0.414															-0.0069727	-6.3079				0.0322	17.2257			1.5417	5.5702e-15	1.5415	4.3067e-10										0.0155	13.3961
	8.847	8.037	8.784	11.039	8.774	0.523															-0.0058203	-5.548				0.0332	17.82			1.5884	1.2951e-14	1.5882	3.3319e-07										0.0159	13.8512
	8.872	8.718	8.808	11.897	8.797	0.618															-0.004668	-4.7881				0.0342	18.4143			1.6351	9.4728e-15	1.6349	3.3802e-05										0.0164	14.3062
	8.898	9.417	8.831	12.57	8.821	0.749															-0.0035156	-4.0282				0.0352	19.0086			1.6818	1.2804e-14	1.6816	0.00056199										0.0169	14.7613
	8.924	10.099	8.854	13.259	8.844	0.831															-0.0023633	-3.2683				0.0361	19.603			1.7285	1.0604e-14	1.7283	0.0017403										0.0173	15.2163
	8.949	10.671	8.877	13.965	8.867	0.948															-0.0012109	-2.5084				0.0371	20.1973			1.7752	2.1582e-15	1.7751	0.0013604										0.0178	15.6714
	8.975	11.304	8.901	14.598	8.891	1.027															-5.8594e-05	-1.7485				0.0381	20.7916			1.822	1.5805e-14	1.8218	0.0003277										0.0183	16.1265
	9	11.96	8.924	15.294	8.914	1.114															0.0010937	-0.9886				0.0391	21.3859			1.8687	2.87e-15	1.8685	3.0784e-05										0.0188	16.5815
	9.026	12.579	8.947	15.887	8.937	1.187															0.0022461	-0.2287				0.04	21.9803			1.9154	6.0925e-16	1.9152	1.4711e-06										0.0192	17.0366
	9.051	13.144	8.971	16.438	8.961	1.229															0.0033984	0.5312				0.041	22.5746			1.9621	1.4757e-14	1.9619	4.418e-08										0.0197	17.4917
	9.077	13.598	8.994	17.055	8.984	1.273															0.0045508	1.2911				0.042	23.1689			2.0088	1.1105e-14	2.0086	1.1107e-09										0.0202	17.9467
	9.103	14.046	9.017	17.47	9.007	1.363															0.0057031	2.051				0.043	23.7632			2.0556	1.1495e-14	2.0553	2.7809e-11										0.0206	18.4018
	9.128	14.455	9.041	17.856	9.031	1.424															0.0068555	2.8109				0.0439	24.3576			2.1023	1.6068e-14	2.102	6.6354e-13										0.0211	18.8569
	9.154	14.747	9.064	18.282	9.054	1.492															0.0080078	3.5708				0.0449	24.9519			2.149	2.3323e-16	2.1488	2.6153e-14										0.0216	19.3119
	9.179	15.029	9.087	18.588	9.077	1.512															0.0091602	4.3307				0.0459	25.5462			2.1957	2.7276e-15	2.1955	4.8989e-15										0.022	19.767
	9.205	15.226	9.11	18.844	9.101	1.557															0.0103	5.0906				0.0469	26.1405			2.2424	4.7452e-15	2.2422	1.3275e-14										0.0225	20.2221
	9.23	15.42	9.134	19	9.124	1.52															0.0115	5.8505				0.0479	26.7349			2.2891	2.0628e-16	2.2889	2.1419e-15										0.023	20.6771
	9.256	15.446	9.157	19.103	9.147	1.539															0.0126	6.6104				0.0488	27.3292			2.3358	1.4449e-14	2.3356	1.2458e-15										0.0234	21.1322
	9.282	15.502	9.18	19.154	9.171	1.542															0.0138	7.3703				0.0498	27.9235			2.3826	1.9108e-16	2.3823	2.4785e-16										0.0239	21.5873
	9.307	15.418	9.204	19.137	9.194	1.538															0.0149	8.1302				0.0508	28.5179			2.4293	5.3161e-15	2.429	3.1896e-15										0.0244	22.0423
	9.333	15.351	9.227	19.12	9.217	1.47															0.0161	8.8901				0.0518	29.1122			2.476	1.2067e-16	2.4757	1.3564e-14										0.0248	22.4974
	9.358	15.14	9.25	19.033	9.241	1.42															0.0172	9.65				0.0527	29.7065			2.5227	1.4189e-16	2.5224	8.8428e-15										0.0253	22.9525
	9.384	14.989	9.274	18.919	9.264	1.417															0.0184	10.4099				0.0537	30.3008			2.5694	1.0281e-16	2.5692	5.288e-14										0.0258	23.4075
	9.409	14.718	9.297	18.741	9.287	1.368															0.0195	11.1698				0.0547	30.8952			2.6162	2.7178e-17	2.6159	1.3484e-12										0.0263	23.8626
	9.435	14.482	9.32	18.445	9.311	1.322															0.0207	11.9297				0.0557	31.4895			2.6629	3.1043e-15	2.6626	5.0394e-11										0.0267	24.3177
	9.461	14.192	9.343	18.15	9.334	1.219															0.0218	12.6896				0.0566	32.0838			2.7096	1.4652e-14	2.7093	2.0339e-09										0.0272	24.7727
	9.486	13.882	9.367	17.82	9.357	1.171															0.023	13.4495				0.0576	32.6781			2.7563	8.6398e-11	2.756	8.9064e-08										0.0277	25.2278
	9.512	13.493	9.39	17.548	9.381	1.121															0.0241	14.2094				0.0586	33.2725			2.803	1.8098e-07	2.8027	3.2173e-06										0.0281	25.6829
	9.537	13.193	9.413	17.18	9.404	1.049															0.0253	14.9693				0.0596	33.8668			2.8497	7.714e-05	2.8494	7.7967e-05										0.0286	26.1379
	9.563	12.779	9.437	16.799	9.427	0.979															0.0264	15.7291				0.0605	34.4611			2.8965	0.0125	2.8961	0.0012558										0.0291	26.593
	9.588	12.371	9.46	16.39	9.451	0.962															0.0276	16.489				0.0615	35.0554			2.9432	0.2186	2.9429	0.0098934										0.0295	27.0481
	9.614	11.997	9.483	16.063	9.474	0.83															0.0287	17.2489				0.0625	35.6498			2.9899	1	2.9896	0.037										0.03	27.5031
	9.64	11.664	9.507	15.568	9.497	0.698															0.0299	18.0088				0.0635	36.2441			3.0366	0.5516	3.0363	0.0564										0.0305	27.9582
	9.665	11.382	9.53	15.158	9.521	0.675															0.0311	18.7687				0.0645	36.8384			3.0833	0.0695	3.083	0.0323										0.0309	28.4133
	9.691	10.852	9.553	14.737	9.544	0.683															0.0322	19.5286				0.0654	37.4327			3.13	0.0013512	3.1297	0.0070112										0.0314	28.8683
	9.716	10.568	9.576	14.328	9.567	0.576															0.0334	20.2885				0.0664	38.0271			3.1768	5.723e-06	3.1764	0.00043716										0.0319	29.3234
	9.742	10.212	9.6	13.958	9.591	0.496															0.0345	21.0484				0.0674	38.6214			3.2235	4.6701e-09	3.2231	1.2771e-05										0.0323	29.7785
	9.767	9.836	9.623	13.518	9.614	0.425															0.0357	21.8083				0.0684	39.2157			3.2702	7.6841e-13	3.2698	1.2683e-07										0.0328	30.2335
	9.793	9.482	9.646	13.083	9.637	0.355															0.0368	22.5682				0.0693	39.81			3.3169	9.8534e-17	3.3166	5.29e-10										0.0333	30.6886
	9.819	9.096	9.67	12.646	9.661	0.275															0.038	23.3281				0.0703	40.4044			3.3636	2.1798e-15	3.3633	1.3259e-12										0.0338	31.1437
	9.844	8.818	9.693	12.251	9.684	0.235															0.0391	24.088				0.0713	40.9987			3.4103	5.2327e-15	3.41	1.3421e-15										0.0342	31.5987
	9.87	8.48	9.716	11.837	9.707	0.163															0.0403	24.8479				0.0723	41.593			3.4571	3.1652e-16	3.4567	7.9071e-17										0.0347	32.0538
	9.895	8.18	9.74	11.496	9.731	0.132															0.0414	25.6078				0.0732	42.1873			3.5038	5.1557e-15	3.5034	2.0973e-15										0.0352	32.5089
	9.921	7.85	9.763	11.166	9.754	0.122															0.0426	26.3677				0.0742	42.7817			3.5505	1.5837e-14	3.5501	1.6135e-14										0.0356	32.9639
	9.946	7.623	9.786	10.781	9.777	0.062															0.0437	27.1276				0.0752	43.376			3.5972	4.2177e-15	3.5968	6.3179e-16										0.0361	33.419
	9.972	7.342	9.809	10.413	9.801	-0.014															0.0449	27.8875				0.0762	43.9703			3.6439	1.2021e-15	3.6435	1.6945e-14										0.0366	33.874
	9.997	7.046	9.833	10.104	9.824	-0.018															0.046	28.6474				0.0771	44.5646			3.6906	6.024e-16	3.6902	2.1944e-15										0.037	34.3291
	10.023	6.839	9.856	9.728	9.847	-0.118															0.0472	29.4073				0.0781	45.159			3.7374	4.9598e-15	3.737	1.4212e-14										0.0375	34.7842
	10.049	6.581	9.879	9.423	9.871	-0.201															0.0483	30.1672				0.0791	45.7533			3.7841	2.4972e-17	3.7837	1.7784e-15										0.038	35.2392
	10.074	6.379	9.903	9.161	9.894	-0.192															0.0495	30.9271				0.0801	46.3476			3.8308	4.9583e-15	3.8304	2.1319e-16										0.0384	35.6943
	10.1	6.142	9.926	8.891	9.917	-0.22															0.0506	31.687				0.0811	46.9419			3.8775	7.6363e-15	3.8771	1.796e-17										0.0389	36.1494
	10.125	5.979	9.949	8.662	9.941	-0.249															0.0518	32.4469				0.082	47.5363			3.9242	7.185e-17	3.9238	1.7264e-15										0.0394	36.6044
	10.151	5.871	9.973	8.351	9.964	-0.294															0.0529	33.2068				0.083	48.1306			3.9709	1.1527e-14	3.9705	1.2943e-14										0.0398	37.0595
	10.176	5.691	9.996	8.136	9.987	-0.341															0.0541	33.9667				0.084	48.7249			4.0177	1.6395e-15	4.0172	1.7842e-15										0.0403	37.5146
	10.202	5.456	10.019	7.931	10.011	-0.331															0.0553	34.7266				0.085	49.3192			4.0644	8.6907e-15	4.0639	1.3785e-16										0.0408	37.9696
	10.228	5.355	10.042	7.756	10.034	-0.356															0.0564	35.4865				0.0859	49.9136			4.1111	1.7187e-15	4.1106	2.9077e-17										0.0412	38.4247
	10.253	5.229	10.066	7.505	10.057	-0.387															0.0576	36.2464				0.0869	50.5079			4.1578	1.5156e-14	4.1574	6.0485e-18										0.0417	38.8798
	10.279	5.081	10.089	7.278	10.081	-0.467															0.0587	37.0063				0.0879	51.1022			4.2045	1.7662e-14	4.2041	1.9942e-15										0.0422	39.3348
	10.304	4.924	10.112	7.077	10.104	-0.479															0.0599	37.7662				0.0889	51.6966			4.2512	9.3837e-15	4.2508	1.3578e-14										0.0427	39.7899
	10.33	4.851	10.136	6.924	10.127	-0.522															0.061	38.5261				0.0898	52.2909			4.298	6.9959e-16	4.2975	1.4697e-14										0.0431	40.245
	10.355	4.779	10.159	6.77	10.151	-0.484															0.0622	39.286				0.0908	52.8852			4.3447	8.0089e-15	4.3442	5.3431e-11										0.0436	40.7
	10.381	4.68	10.182	6.571	10.174	-0.569															0.0633	40.0459				0.0918	53.4795			4.3914	2.8602e-16	4.3909	7.7422e-08										0.0441	41.1551
	10.407	4.558	10.206	6.408	10.197	-0.597															0.0645	40.8057				0.0928	54.0739			4.4381	9.7749e-15	4.4376	5.2117e-05										0.0445	41.6102
	10.432	4.411	10.229	6.352	10.221	-0.586															0.0656	41.5656				0.0938	54.6682			4.4848	1.5291e-14	4.4843	0.0087816										0.045	42.0652
	10.458	4.381	10.252	6.203	10.244	-0.59															0.0668	42.3255				0.0947	55.2625			4.5315	5.5548e-16	4.5311	0.2345										0.0455	42.5203
	10.483	4.309	10.275	6.118	10.267	-0.616															0.0679	43.0854				0.0957	55.8568			4.5783	1.1954e-14	4.5778	1										0.0459	42.9754
	10.509	4.285	10.299	5.93	10.291	-0.687															0.0691	43.8453				0.0967	56.4512			4.625	2.4765e-15	4.6245	0.3859										0.0464	43.4304
	10.534	4.181	10.322	5.803	10.314	-0.66															0.0702	44.6052				0.0977	57.0455			4.6717	3.553e-15	4.6712	0.0141										0.0469	43.8855
	10.56	4.092	10.345	5.694	10.337	-0.64															0.0714	45.3651				0.0986	57.6398			4.7184	6.1651e-15	4.7179	2.7996e-05										0.0473	44.3406
	10.586	4.08	10.369	5.622	10.361	-0.691															0.0725	46.125				0.0996	58.2341			4.7651	8.8094e-15	4.7646	1.8842e-09										0.0478	44.7956
	10.611	4.018	10.392	5.537	10.384	-0.714															0.0737	46.8849				0.1006	58.8285			4.8118	1.4789e-14	4.8113	2.1487e-14										0.0483	45.2507
	10.637	3.992	10.415	5.445	10.407	-0.721															0.0748	47.6448				0.1016	59.4228			4.8586	6.0262e-17	4.858	5.0732e-16										0.0487	45.7058
	10.662	3.918	10.439	5.417	10.431	-0.728															0.076	48.4047				0.1025	60.0171			4.9053	1.4842e-15	4.9048	2.0582e-15										0.0492	46.1608
	10.688	3.905	10.462	5.312	10.454	-0.712															0.0771	49.1646				0.1035	60.6114			4.952	3.1772e-15	4.9515	1.5614e-15										0.0497	46.6159
	10.713	3.893	10.485	5.184	10.477	-0.797															0.0783	49.9245				0.1045	61.2058			4.9987	1.6071e-19	4.9982	2.2232e-17										0.0502	47.071
	10.739	3.886	10.508	5.118	10.501	-0.755															0.0795	50.6844				0.1055	61.8001			5.0454	1.3686e-14	5.0449	1.4151e-17										0.0506	47.526
	10.765	3.838	10.532	5.018	10.524	-0.799															0.0806	51.4443				0.1064	62.3944			5.0922	1.1579e-15	5.0916	6.1375e-17										0.0511	47.9811
	10.79	3.869	10.555	4.9	10.548	-0.787															0.0818	52.2042				0.1074	62.9887			5.1389	7.1169e-15	5.1383	2.6342e-15										0.0516	48.4362
	10.816	3.881	10.578	4.881	10.571	-0.804															0.0829	52.9641				0.1084	63.5831			5.1856	8.9502e-15	5.185	3.6981e-15										0.052	48.8912
	10.841	3.909	10.602	4.83	10.594	-0.778															0.0841	53.724				0.1094	64.1774			5.2323	1.8955e-17	5.2317	1.631e-14										0.0525	49.3463
	10.867	3.882	10.625	4.763	10.618	-0.781															0.0852	54.4839				0.1104	64.7717			5.279	1.4648e-14	5.2784	4.7121e-16										0.053	49.8014
	10.892	3.88	10.648	4.727	10.641	-0.706															0.0864	55.2438				0.1113	65.366			5.3257	1.5452e-14	5.3252	4.5695e-17										0.0534	50.2564
	10.918	3.906	10.672	4.692	10.664	-0.745															0.0875	56.0037				0.1123	65.9604			5.3724	3.4841e-16	5.3719	4.0506e-18										0.0539	50.7115
	10.944	3.987	10.695	4.645	10.688	-0.759															0.0887	56.7636				0.1133	66.5547			5.4192	4.3691e-15	5.4186	3.464e-15										0.0544	51.1665
	10.969	3.927	10.718	4.61	10.711	-0.766															0.0898	57.5235				0.1143	67.149			5.4659	2.266e-15	5.4653	6.3631e-15										0.0548	51.6216
	10.995	3.945	10.742	4.634	10.734	-0.812															0.091	58.2834				0.1152	67.7433			5.5126	1.0693e-14	5.512	1.2798e-14										0.0553	52.0767
	11.02	4.025	10.765	4.547	10.758	-0.792															0.0921	59.0433				0.1162	68.3377			5.5593	1.6267e-14	5.5587	5.424e-16										0.0558	52.5317
	11.046	4.064	10.788	4.531	10.781	-0.732															0.0933	59.8032				0.1172	68.932			5.606	7.0263e-15	5.6054	2.8763e-15										0.0562	52.9868
	11.071	4.075	10.811	4.445	10.804	-0.756															0.0944	60.5631				0.1182	69.5263			5.6528	6.8453e-15	5.6521	1.4602e-14										0.0567	53.4419
	11.097	4.098	10.835	4.484	10.828	-0.752															0.0956	61.323				0.1191	70.1206			5.6995	3.3917e-15	5.6989	1.5315e-15										0.0572	53.8969
	11.123	4.132	10.858	4.408	10.851	-0.734															0.0967	62.0829				0.1201	70.715			5.7462	1.0212e-14	5.7456	8.7111e-15										0.0577	54.352
	11.148	4.189	10.881	4.435	10.874	-0.778															0.0979	62.8428				0.1211	71.3093			5.7929	1.102e-14	5.7923	6.6038e-16										0.0581	54.8071
	11.174	4.196	10.905	4.387	10.898	-0.735															0.099	63.6027				0.1221	71.9036			5.8396	6.105e-15	5.839	1.0628e-14										0.0586	55.2621
	11.199	4.194	10.928	4.393	10.921	-0.739															0.1002	64.3626				0.123	72.4979			5.8863	7.8027e-15	5.8857	1.2926e-15										0.0591	55.7172
	11.225	4.315	10.951	4.417	10.944	-0.704															0.1013	65.1225				0.124	73.0923			5.9331	3.9106e-15	5.9324	7.8571e-18										0.0595	56.1723
	11.25	4.325	10.975	4.473	10.968	-0.692															0.1025	65.8823				0.125	73.6866			5.9798	1.1743e-14	5.9791	3.1188e-15										0.06	56.6273
	11.276	4.375	10.998	4.379	10.991	-0.671															0.1037	66.6422				0.126	74.2809			6.0265	1.5455e-14	6.0258	3.6046e-16										0.0605	57.0824
	11.302	4.435	11.021	4.401	11.014	-0.677															0.1048	67.4021				0.127	74.8752			6.0732	5.7319e-15	6.0726	1.3564e-14										0.0609	57.5375
	11.327	4.51	11.044	4.408	11.038	-0.682															0.106	68.162				0.1279	75.4696			6.1199	1.6664e-14	6.1193	3.6403e-15										0.0614	57.9925
	11.353	4.598	11.068	4.354	11.061	-0.604															0.1071	68.9219				0.1289	76.0639			6.1666	3.5227e-15	6.166	1.2968e-15										0.0619	58.4476
	11.378	4.59	11.091	4.337	11.084	-0.615															0.1083	69.6818				0.1299	76.6582			6.2134	9.6874e-15	6.2127	5.472e-16										0.0623	58.9027
	11.404	4.644	11.114	4.373	11.108	-0.588															0.1094	70.4417				0.1309	77.2526			6.2601	1.1474e-14	6.2594	1.7241e-20										0.0628	59.3577
	11.429	4.67	11.138	4.436	11.131	-0.614															0.1106	71.2016				0.1318	77.8469			6.3068	3.5731e-15	6.3061	3.215e-16										0.0633	59.8128
	11.455	4.704	11.161	4.435	11.154	-0.658															0.1117	71.9615				0.1328	78.4412			6.3535	8.6377e-15	6.3528	2.5764e-16										0.0637	60.2679
	11.48	4.723	11.184	4.412	11.178	-0.611															0.1129	72.7214				0.1338	79.0355			6.4002	6.51e-15	6.3995	1.7241e-20										0.0642	60.7229
	11.506	4.753	11.208	4.429	11.201	-0.604															0.114	73.4813				0.1348	79.6299			6.4469	1.2473e-14	6.4463	1.3517e-14										0.0647	61.178
	11.532	4.77	11.231	4.395	11.224	-0.567															0.1152	74.2412				0.1357	80.2242			6.4937	2.9878e-15	6.493	1.2442e-15										0.0652	61.6331
	11.557	4.776	11.254	4.499	11.248	-0.548															0.1163	75.0011				0.1367	80.8185			6.5404	6.8232e-15	6.5397	1.7241e-20										0.0656	62.0881
	11.583	4.825	11.277	4.504	11.271	-0.551															0.1175	75.761				0.1377	81.4128			6.5871	1.6735e-14	6.5864	1.2942e-14										0.0661	62.5432
	11.608	4.85	11.301	4.487	11.294	-0.524															0.1186	76.5209				0.1387	82.0072			6.6338	6.189e-15	6.6331	1.7241e-20										0.0666	62.9983
	11.634	4.91	11.324	4.564	11.318	-0.506															0.1198	77.2808				0.1396	82.6015			6.6805	1.456e-14	6.6798	1.4388e-15										0.067	63.4533
	11.659	4.861	11.347	4.522	11.341	-0.486															0.1209	78.0407				0.1406	83.1958			6.7272	2.7166e-15	6.7265	1.263e-14										0.0675	63.9084
	11.685	4.97	11.371	4.569	11.364	-0.516															0.1221	78.8006				0.1416	83.7901			6.774	8.8264e-15	6.7732	1.7241e-20										0.068	64.3635
	11.711	4.92	11.394	4.584	11.388	-0.484															0.1232	79.5605				0.1426	84.3845			6.8207	2.632e-15	6.8199	2.4284e-15										0.0684	64.8185
	11.736	4.963	11.417	4.573	11.411	-0.462															0.1244	80.3204				0.1436	84.9788			6.8674	8.6509e-15	6.8667	1.4569e-14										0.0689	65.2736
	11.762	4.982	11.441	4.577	11.434	-0.498															0.1255	81.0803				0.1445	85.5731			6.9141	1.1769e-15	6.9134	1.7241e-20										0.0694	65.7287
	11.787	4.985	11.464	4.597	11.458	-0.482															0.1267	81.8402				0.1455	86.1674			6.9608	7.0909e-15	6.9601	3.514e-15										0.0698	66.1837
	11.813	4.938	11.487	4.652	11.481	-0.448															0.1279	82.6001				0.1465	86.7618			7.0075	2.4393e-14	7.0068	1.7241e-20										0.0703	66.6388
	11.838	4.997	11.51	4.646	11.504	-0.441															0.129	83.36				0.1475	87.3561			7.0543	1.8655e-13	7.0535	1.627e-15										0.0708	67.0939
	11.864	4.958	11.534	4.636	11.528	-0.481															0.1302	84.1199				0.1484	87.9504			7.101	1.5624e-12	7.1002	1.0314e-14										0.0712	67.5489
	11.89	4.925	11.557	4.689	11.551	-0.403															0.1313	84.8798				0.1494	88.5447			7.1477	1.8164e-11	7.1469	1.7241e-20										0.0717	68.004
	11.915	4.977	11.58	4.663	11.574	-0.368															0.1325	85.6397				0.1504	89.1391			7.1944	2.8251e-10	7.1936	4.3151e-15										0.0722	68.4591
	11.941	5.002	11.604	4.662	11.598	-0.38															0.1336	86.3996				0.1514	89.7334			7.2411	5.2352e-09	7.2404	1.7241e-20										0.0727	68.9141
	11.966	4.989	11.627	4.711	11.621	-0.401															0.1348	87.1595				0.1523	90.3277			7.2879	1.1755e-07	7.2871	3.2688e-15										0.0731	69.3692
	11.992	4.944	11.65	4.671	11.644	-0.362															0.1359	87.9194				0.1533	90.922			7.3346	3.8143e-06	7.3338	1.7241e-20										0.0736	69.8242
	12.017	4.97	11.674	4.659	11.668	-0.422															0.1371	88.6793				0.1543	91.5164			7.3813	0.00016439	7.3805	3.4602e-15										0.0741	70.2793
	12.043	4.97	11.697	4.701	11.691	-0.404															0.1382	89.4392				0.1553	92.1107			7.428	0.0172	7.4272	4.2155e-19										0.0745	70.7344
	12.069	4.889	11.72	4.743	11.714	-0.404															0.1394	90.1991				0.1563	92.705																0.075	71.1894
	12.094	4.938	11.743	4.697	11.738	-0.393															0.1405	90.9589				0.1572	93.2993																0.0755	71.6445
	12.12	4.973	11.767	4.661	11.761	-0.431															0.1417	91.7188				0.1582	93.8937																0.0759	72.0996
	12.145	4.961	11.79	4.714	11.784	-0.367															0.1428	92.4787				0.1592	94.488																0.0764	72.5546
	12.171	4.916	11.813	4.694	11.808	-0.389															0.144	93.2386				0.1602	95.0823																0.0769	73.0097
	12.196	4.953	11.837	4.652	11.831	-0.386															0.1451	93.9985				0.1611	95.6766																0.0773	73.4648
	12.222	4.958	11.86	4.598	11.854	-0.44															0.1463	94.7584				0.1621	96.271																0.0778	73.9198
	12.248	4.961	11.883	4.622	11.878	-0.452															0.1474	95.5183				0.1631	96.8653																0.0783	74.3749
	12.273	4.961	11.907	4.634	11.901	-0.422															0.1486	96.2782				0.1641	97.4596																0.0787	74.83
	12.299	4.975	11.93	4.588	11.924	-0.461															0.1497	97.0381				0.165	98.0539																0.0792	75.285
	12.324	4.983	11.953	4.609	11.948	-0.485															0.1509	97.798				0.166	98.6483																0.0797	75.7401
	12.35	5.046	11.976	4.612	11.971	-0.435															0.1521	98.5579				0.167	99.2426																0.0802	76.1952
	12.375	5.013	12	4.606	11.994	-0.415															0.1532	99.3178				0.168	99.8369																0.0806	76.6502
	12.401	5.033	12.023	4.489	12.018	-0.469															0.1544	100.078				0.1689	100.431																0.0811	77.1053
	12.427	5.131	12.046	4.473	12.041	-0.435															0.1555	100.838				0.1699	101.026																0.0816	77.5604
	12.452	5.152	12.07	4.536	12.064	-0.422															0.1567	101.597				0.1709	101.62																0.082	78.0154
	12.478	5.188	12.093	4.489	12.088	-0.463															0.1578	102.357				0.1719	102.214																0.0825	78.4705
	12.503	5.347	12.116	4.452	12.111	-0.384															0.159	103.117				0.1729	102.809																0.083	78.9256
	12.529	5.384	12.14	4.461	12.134	-0.448															0.1601	103.877				0.1738	103.403																0.0834	79.3806
	12.554	5.47	12.163	4.436	12.158	-0.477															0.1613	104.637				0.1748	103.997																0.0839	79.8357
	12.58	5.571	12.186	4.454	12.181	-0.478															0.1624	105.397				0.1758	104.591																0.0844	80.2908
	12.606	5.667	12.209	4.437	12.204	-0.47															0.1636	106.157				0.1768	105.186																0.0848	80.7458
	12.631	5.792	12.233	4.435	12.228	-0.48															0.1647	106.917				0.1777	105.78																0.0853	81.2009
	12.657	5.896	12.256	4.405	12.251	-0.421															0.1659	107.677				0.1787	106.374																0.0858	81.656
	12.682	6.098	12.279	4.426	12.274	-0.443															0.167	108.437				0.1797	106.969																0.0863	82.111
	12.708	6.311	12.303	4.374	12.298	-0.392															0.1682	109.197				0.1807	107.563																0.0867	82.5661
	12.733	6.508	12.326	4.404	12.321	-0.416															0.1693	109.956				0.1816	108.157																0.0872	83.0212
	12.759	6.732	12.349	4.375	12.344	-0.382															0.1705	110.716				0.1826	108.752																0.0877	83.4762
	12.785	6.923	12.373	4.405	12.368	-0.425															0.1716	111.476				0.1836	109.346																0.0881	83.9313
	12.81	7.236	12.396	4.386	12.391	-0.36															0.1728	112.236				0.1846	109.941																0.0886	84.3864
	12.836	7.522	12.419	4.406	12.414	-0.375															0.1739	112.996				0.1855	110.535																0.0891	84.8414
	12.861	7.768	12.442	4.422	12.438	-0.372															0.1751	113.756				0.1865	111.129																0.0895	85.2965
	12.887	8.085	12.466	4.363	12.461	-0.356															0.1763	114.516				0.1875	111.723																0.09	85.7516
	12.912	8.401	12.489	4.392	12.484	-0.375															0.1774	115.276				0.1885	112.318																0.0905	86.2066
	12.938	8.714	12.512	4.477	12.508	-0.301															0.1786	116.035				0.1895	112.912																0.0909	86.6617
	12.963	9.003	12.536	4.507	12.531	-0.282															0.1797	116.795				0.1904	113.506																0.0914	87.1167
	12.989	9.391	12.559	4.545	12.554	-0.234															0.1809	117.555				0.1914	114.101																0.0919	87.5718
	13.015	9.753	12.582	4.615	12.578	-0.183															0.182	118.315				0.1924	114.695																0.0923	88.0269
	13.04	10.019	12.606	4.626	12.601	-0.196															0.1832	119.075				0.1934	115.289																0.0928	88.4819
	13.066	10.369	12.629	4.694	12.624	-0.149															0.1843	119.835				0.1943	115.884																0.0933	88.937
	13.091	10.733	12.652	4.761	12.648	-0.082															0.1855	120.595				0.1953	116.478																0.0938	89.3921
	13.117	10.962	12.675	4.836	12.671	-0.113															0.1866	121.355				0.1963	117.072																0.0942	89.8471
	13.142	11.228	12.699	4.945	12.694	-0.112															0.1878	122.115				0.1973	117.667																0.0947	90.3022
	13.168	11.485	12.722	4.966	12.718	-0.03															0.1889	122.875				0.1982	118.261																0.0952	90.7573
	13.194	11.736	12.745	5.033	12.741	0.056															0.1901	123.635				0.1992	118.855																0.0956	91.2123
	13.219	11.991	12.769	5.235	12.764	0.095															0.1912	124.394				0.2002	119.45																0.0961	91.6674
	13.245	12.123	12.792	5.359	12.788	0.107															0.1924	125.154				0.2012	120.044																0.0966	92.1225
	13.27	12.283	12.815	5.472	12.811	0.121															0.1935	125.914				0.2021	120.638																0.097	92.5775
	13.296	12.42	12.839	5.632	12.834	0.254															0.1947	126.674				0.2031	121.233																0.0975	93.0326
	13.321	12.52	12.862	5.817	12.858	0.283															0.1958	127.434				0.2041	121.827																0.098	93.4877
	13.347	12.547	12.885	5.923	12.881	0.345															0.197	128.194				0.2051	122.421																0.0984	93.9427
	13.373	12.619	12.908	6.063	12.904	0.368															0.1981	128.954				0.2061	123.016																0.0989	94.3978
	13.398	12.706	12.932	6.36	12.928	0.459															0.1993	129.714				0.207	123.61																0.0994	94.8529
	13.424	12.692	12.955	6.57	12.951	0.473															0.2004	130.474				0.208	124.204																0.0998	95.3079
	13.449	12.629	12.978	6.8	12.974	0.536															0.2016	131.233				0.209	124.799																0.1003	95.763
	13.475	12.589	13.002	7.001	12.998	0.575															0.2028	131.993				0.21	125.393																0.1008	96.2181
	13.5	12.52	13.025	7.237	13.021	0.664															0.2039	132.753				0.2109	125.987																0.1013	96.6731
	13.526	12.485	13.048	7.496	13.044	0.716															0.2051	133.513				0.2119	126.582																0.1017	97.1282
	13.552	12.346	13.072	7.8	13.068	0.788															0.2062	134.273				0.2129	127.176																0.1022	97.5833
	13.577	12.289	13.095	8.084	13.091	0.897															0.2074	135.033				0.2139	127.77																0.1027	98.0383
	13.603	12.208	13.118	8.362	13.114	0.979															0.2085	135.793				0.2148	128.365																0.1031	98.4934
	13.628	12.12	13.141	8.688	13.138	1.015															0.2097	136.553				0.2158	128.959																0.1036	98.9485
	13.654	12.088	13.165	8.983	13.161	1.049															0.2108	137.313				0.2168	129.553																0.1041	99.4035
	13.679	11.989	13.188	9.339	13.184	1.13															0.212	138.073				0.2178	130.148																0.1045	99.8586
	13.705	11.916	13.211	9.607	13.208	1.173															0.2131	138.833				0.2188	130.742																0.105	100.314
	13.731	11.827	13.235	9.902	13.231	1.302															0.2143	139.592				0.2197	131.336																0.1055	100.769
	13.756	11.864	13.258	10.283	13.254	1.35															0.2154	140.352				0.2207	131.93																0.1059	101.224
	13.782	11.978	13.281	10.6	13.278	1.401															0.2166	141.112				0.2217	132.525																0.1064	101.679
	13.807	12.132	13.305	10.893	13.301	1.452															0.2177	141.872				0.2227	133.119																0.1069	102.134
	13.833	12.431	13.328	11.279	13.324	1.534															0.2189	142.632				0.2236	133.714																0.1073	102.589
	13.858	12.822	13.351	11.578	13.348	1.592															0.22	143.392				0.2246	134.308																0.1078	103.044
	13.884	13.441	13.374	11.802	13.371	1.655															0.2212	144.152				0.2256	134.902																0.1083	103.499
	13.91	14.275	13.398	12.138	13.394	1.738															0.2223	144.912				0.2266	135.496																0.1088	103.954
	13.935	15.321	13.421	12.416	13.418	1.768															0.2235	145.672				0.2275	136.091																0.1092	104.409
	13.961	16.582	13.444	12.643	13.441	1.775															0.2246	146.431				0.2285	136.685																0.1097	104.864
	13.986	18.332	13.468	12.9	13.464	1.877															0.2258	147.191				0.2295	137.279																0.1102	105.319
	14.012	20.25	13.491	13.21	13.488	1.941															0.227	147.951				0.2305	137.874																0.1106	105.774
	14.037	22.729	13.514	13.405	13.511	1.953															0.2281	148.711				0.2314	138.468																0.1111	106.23
	14.063	25.851	13.538	13.621	13.534	1.995															0.2293	149.471				0.2324	139.062																0.1116	106.685
	14.089	29.425	13.561	13.875	13.558	2.04															0.2304	150.231				0.2334	139.657																0.112	107.14
	14.114	33.442	13.584	13.974	13.581	2.057															0.2316	150.991				0.2344	140.251																0.1125	107.595
	14.14	38.05	13.607	14.251	13.604	2.099															0.2327	151.751				0.2354	140.845																0.113	108.05
	14.165	43.481	13.631	14.376	13.628	2.125															0.2339	152.511				0.2363	141.44																0.1134	108.505
	14.191	49.599	13.654	14.494	13.651	2.106															0.235	153.27				0.2373	142.034																0.1139	108.96
	14.216	55.772	13.677	14.611	13.674	2.115															0.2362	154.03				0.2383	142.628																0.1144	109.415
	14.242	63.08	13.701	14.714	13.698	2.154															0.2373	154.79				0.2393	143.223																0.1148	109.87
	14.268	70.991	13.724	14.814	13.721	2.194															0.2385	155.55				0.2402	143.817																0.1153	110.325
	14.293	78.811	13.747	14.898	13.744	2.182															0.2396	156.31				0.2412	144.411																0.1158	110.78
	14.319	87.419	13.771	14.991	13.768	2.202															0.2408	157.07				0.2422	145.006																0.1163	111.235
	14.344	96.56	13.794	15.056	13.791	2.172															0.2419	157.83				0.2432	145.6																0.1167	111.69
	14.37	105.921	13.817	15.178	13.814	2.175															0.2431	158.59				0.2441	146.194																0.1172	112.145
	14.395	115.087	13.84	15.337	13.838	2.176															0.2442	159.35				0.2451	146.789																0.1177	112.6
	14.421	124.075	13.864	15.492	13.861	2.153															0.2454	160.11				0.2461	147.383																0.1181	113.055
	14.447	133.402	13.887	15.669	13.884	2.126															0.2465	160.869				0.2471	147.977																0.1186	113.511
	14.472	142.455	13.91	15.873	13.908	2.106															0.2477	161.629				0.248	148.572																0.1191	113.966
	14.498	150.382	13.934	16.151	13.931	2.108															0.2488	162.389				0.249	149.166																0.1195	114.421
	14.523	158.704	13.957	16.559	13.954	2.151															0.25	163.149				0.25	149.76																0.12	114.876
	14.549	166.158	13.98	17.008	13.978	2.157
	14.574	172.737	14.004	17.634	14.001	2.154
	14.6	178.735	14.027	18.381	14.024	2.216
	14.625	183.957	14.05	19.437	14.048	2.204
	14.651	188.416	14.073	20.581	14.071	2.26
	14.677	191.768	14.097	22.128	14.094	2.271
	14.702	194.166	14.12	24.039	14.118	2.289
	14.728	196.016	14.143	26.126	14.141	2.335
	14.753	196.733	14.167	28.78	14.164	2.414
	14.779	196.756	14.19	32.024	14.188	2.522
	14.804	196.031	14.213	35.467	14.211	2.596
	14.83	194.233	14.237	39.786	14.234	2.688
	14.856	192.069	14.26	44.842	14.258	2.821
	14.881	189.301	14.283	50.043	14.281	2.846
	14.907	185.772	14.306	56.494	14.304	3.001
	14.932	181.657	14.33	63.643	14.328	3.189
	14.958	177.201	14.353	70.734	14.351	3.257
	14.983	172.596	14.376	79.326	14.374	3.459
	15.009	167.308	14.4	88.685	14.398	3.643
	15.035	161.789	14.423	97.753	14.421	3.795
	15.06	156.507	14.446	108.227	14.444	3.95
	15.086	150.509	14.47	119.401	14.468	4.099
	15.111	144.504	14.493	129.556	14.491	4.319
	15.137	138.615	14.516	141.244	14.514	4.511
	15.162	132.73	14.539	153.184	14.538	4.664
	15.188	126.805	14.563	163.879	14.561	4.864
	15.214	120.721	14.586	175.67	14.584	4.991
	15.239	114.85	14.609	187.318	14.608	5.089
	15.265	109.529	14.633	197.449	14.631	5.197
	15.29	103.809	14.656	208.163	14.654	5.283
	15.316	98.301	14.679	218.312	14.678	5.37
	15.341	93.381	14.703	226.712	14.701	5.512
	15.367	88.313	14.726	235.223	14.724	5.607
	15.393	83.448	14.749	242.696	14.748	5.617
	15.418	78.718	14.772	248.69	14.771	5.571
	15.444	74.414	14.796	254.298	14.795	5.665
	15.469	70.302	14.819	258.71	14.818	5.664
	15.495	66.173	14.842	261.806	14.841	5.666
	15.52	62.378	14.866	264.215	14.865	5.612
	15.546	59.115	14.889	265.503	14.888	5.551
	15.572	55.529	14.912	265.738	14.911	5.56
	15.597	52.442	14.936	265.073	14.935	5.437
	15.623	49.619	14.959	263.352	14.958	5.321
	15.648	46.842	14.982	261.051	14.981	5.313
	15.674	44.243	15.005	257.806	15.005	5.222
	15.699	41.694	15.029	253.578	15.028	5.097
	15.725	39.497	15.052	249.237	15.051	5.008
	15.751	37.484	15.075	243.884	15.075	4.916
	15.776	35.411	15.099	238.005	15.098	4.772
	15.802	33.627	15.122	232.16	15.121	4.636
	15.827	32.047	15.145	225.403	15.145	4.526
	15.853	30.387	15.169	218.237	15.168	4.44
	15.878	28.92	15.192	211.576	15.191	4.382
	15.904	27.595	15.215	203.941	15.215	4.206
	15.93	26.376	15.238	196.304	15.238	4.087
	15.955	25.202	15.262	189.229	15.261	4.02
	15.981	24.075	15.285	181.331	15.285	3.923
	16.006	23.032	15.308	173.568	15.308	3.79
	16.032	22.173	15.332	166.471	15.331	3.699
	16.057	21.26	15.355	158.841	15.355	3.626
	16.083	20.473	15.378	151.385	15.378	3.602
	16.108	19.766	15.402	144.663	15.401	3.532
	16.134	19.076	15.425	137.386	15.425	3.391
	16.16	18.416	15.448	130.558	15.448	3.382
	16.185	17.764	15.471	124.36	15.471	3.356
	16.211	17.254	15.495	117.84	15.495	3.316
	16.236	16.769	15.518	111.696	15.518	3.3
	16.262	16.169	15.541	106.214	15.541	3.357
	16.287	15.727	15.565	100.484	15.565	3.396
	16.313	15.313	15.588	95.129	15.588	3.42
	16.339	14.826	15.611	90.408	15.611	3.475
	16.364	14.483	15.635	85.409	15.635	3.56
	16.39	14.167	15.658	80.842	15.658	3.701
	16.415	13.85	15.681	76.818	15.681	3.855
	16.441	13.491	15.704	72.649	15.705	4.049
	16.466	13.184	15.728	68.859	15.728	4.239
	16.492	12.926	15.751	65.541	15.751	4.526
	16.518	12.656	15.774	62.146	15.775	4.765
	16.543	12.382	15.798	58.924	15.798	5.173
	16.569	12.085	15.821	56.188	15.821	5.61
	16.594	11.874	15.844	53.445	15.845	6.114
	16.62	11.617	15.868	50.982	15.868	6.718
	16.645	11.428	15.891	48.736	15.891	7.605
	16.671	11.222	15.914	46.513	15.915	8.52
	16.697	10.985	15.938	44.551	15.938	9.67
	16.722	10.731	15.961	42.825	15.961	11.102
	16.748	10.581	15.984	41.174	15.985	12.776
	16.773	10.367	16.007	39.721	16.008	14.843
	16.799	10.201	16.031	38.478	16.031	17.302
	16.824	10.024	16.054	37.437	16.055	20.161
	16.85	9.869	16.077	36.498	16.078	23.439
	16.876	9.684	16.101	35.885	16.101	27.417
	16.901	9.496	16.124	35.38	16.125	31.815
	16.927	9.286	16.147	35.12	16.148	36.732
	16.952	9.165	16.171	35.148	16.171	42.554
	16.978	8.959	16.194	35.389	16.195	48.639
	17.003	8.804	16.217	35.777	16.218	55.195
	17.029	8.668	16.24	36.454	16.241	62.647
	17.055	8.588	16.264	37.504	16.265	70.193
	17.08	8.374	16.287	38.663	16.288	78.066
	17.106	8.182	16.31	40.029	16.311	86.676
	17.131	8.075	16.334	41.742	16.335	94.996
	17.157	7.981	16.357	43.623	16.358	103.265
	17.182	7.811	16.38	45.515	16.381	112.054
	17.208	7.7	16.404	47.749	16.405	120.158
	17.234	7.604	16.427	50.065	16.428	127.979
	17.259	7.54	16.45	52.288	16.451	135.817
	17.285	7.425	16.473	54.641	16.475	142.805
	17.31	7.275	16.497	56.968	16.498	149.143
	17.336	7.137	16.52	59.05	16.521	155.211
	17.361	7.065	16.543	61.369	16.545	160.167
	17.387	6.972	16.567	63.446	16.568	164.443
	17.413	6.93	16.59	65.258	16.591	168.22
	17.438	6.804	16.613	67.026	16.615	170.894
	17.464	6.688	16.637	68.528	16.638	172.843
	17.489	6.656	16.66	69.808	16.661	174.083
	17.515	6.498	16.683	70.9	16.685	174.299
	17.54	6.44	16.706	71.608	16.708	173.88
	17.566	6.421	16.73	72.082	16.731	172.677
	17.591	6.308	16.753	72.413	16.755	170.788
	17.617	6.326	16.776	72.421	16.778	168.281
	17.643	6.207	16.8	72.208	16.801	165.045
	17.668	6.125	16.823	71.758	16.825	161.363
	17.694	6.082	16.846	71.044	16.848	157.376
	17.719	6.091	16.87	70.176	16.871	152.588
	17.745	6.003	16.893	69.051	16.895	147.766
	17.77	6.004	16.916	67.794	16.918	142.626
	17.796	5.876	16.939	66.365	16.941	136.896
	17.822	5.804	16.963	64.694	16.965	131.375
	17.847	5.76	16.986	62.941	16.988	125.725
	17.873	5.698	17.009	61.243	17.011	119.628
	17.898	5.591	17.033	59.23	17.035	113.841
	17.924	5.564	17.056	57.211	17.058	108.108
	17.949	5.487	17.079	55.221	17.081	102.066
	17.975	5.457	17.103	53.109	17.105	96.497
	18.001	5.34	17.126	51.006	17.128	91.045
	18.026	5.214	17.149	48.974	17.151	85.376
	18.052	5.233	17.172	46.789	17.175	80.232
	18.077	5.201	17.196	44.678	17.198	75.273
	18.103	5.135	17.219	42.656	17.221	70.288
	18.128	5.062	17.242	40.627	17.245	65.778
	18.154	4.927	17.266	38.686	17.268	61.416
	18.18	4.905	17.289	36.819	17.291	57.024
	18.205	4.875	17.312	34.929	17.315	53.132
	18.231	4.783	17.336	33.16	17.338	49.47
	18.256	4.749	17.359	31.491	17.361	45.826
	18.282	4.628	17.382	29.804	17.385	42.621
	18.307	4.63	17.405	28.306	17.408	39.59
	18.333	4.604	17.429	26.893	17.431	36.565
	18.359	4.501	17.452	25.491	17.455	33.989
	18.384	4.425	17.475	24.177	17.478	31.572
	18.41	4.402	17.499	22.872	17.501	29.176
	18.435	4.357	17.522	21.73	17.525	27.044
	18.461	4.324	17.545	20.684	17.548	25.139
	18.486	4.28	17.569	19.651	17.571	23.227
	18.512	4.238	17.592	18.595	17.595	21.626
	18.538	4.171	17.615	17.749	17.618	20.115
	18.563	4.102	17.638	16.921	17.641	18.61
	18.589	4.026	17.662	16.128	17.665	17.319
	18.614	4.013	17.685	15.389	17.688	16.138
	18.64	4.004	17.708	14.794	17.711	14.932
	18.665	4	17.732	14.174	17.735	13.974
	18.691	3.94	17.755	13.578	17.758	13.07
	18.717	3.895	17.778	13.017	17.781	12.165
	18.742	3.837	17.802	12.521	17.805	11.412
	18.768	3.863	17.825	12.064	17.828	10.771
	18.793	3.848	17.848	11.664	17.851	10.02
	18.819	3.816	17.871	11.192	17.875	9.411
	18.844	3.693	17.895	10.861	17.898	8.856
	18.87	3.703	17.918	10.55	17.921	8.353
	18.896	3.726	17.941	10.273	17.945	7.864
	18.921	3.63	17.965	9.964	17.968	7.419
	18.947	3.601	17.988	9.636	17.991	7.033
	18.972	3.62	18.011	9.322	18.015	6.654
	18.998	3.57	18.035	9.12	18.038	6.297
	19.023	3.538	18.058	8.841	18.061	5.94
	19.049	3.469	18.081	8.615	18.085	5.615
	19.074	3.563	18.104	8.477	18.108	5.296
	19.1	3.466	18.128	8.266	18.131	5.089
	19.126	3.459	18.151	8.031	18.155	4.852
	19.151	3.488	18.174	7.838	18.178	4.604
	19.177	3.422	18.198	7.669	18.201	4.37
	19.202	3.394	18.221	7.505	18.225	4.177
	19.228	3.419	18.244	7.382	18.248	4.045
	19.253	3.42	18.268	7.275	18.271	3.876
	19.279	3.403	18.291	7.098	18.295	3.708
	19.305	3.364	18.314	7.048	18.318	3.539
	19.33	3.368	18.337	6.9	18.341	3.388
	19.356	3.375	18.361	6.761	18.365	3.33
	19.381	3.415	18.384	6.617	18.388	3.213
	19.407	3.398	18.407	6.473	18.411	3.109
	19.432	3.375	18.431	6.406	18.435	2.976
	19.458	3.449	18.454	6.382	18.458	2.888
	19.484	3.383	18.477	6.273	18.481	2.791
	19.509	3.453	18.501	6.139	18.505	2.777
	19.535	3.458	18.524	6.048	18.528	2.689
	19.56	3.443	18.547	6.034	18.551	2.617
	19.586	3.497	18.57	5.874	18.575	2.543
	19.611	3.501	18.594	5.869	18.598	2.52
	19.637	3.454	18.617	5.8	18.621	2.47
	19.663	3.508	18.64	5.643	18.645	2.432
	19.688	3.517	18.664	5.647	18.668	2.358
	19.714	3.537	18.687	5.581	18.691	2.357
	19.739	3.563	18.71	5.482	18.715	2.257
	19.765	3.582	18.734	5.407	18.738	2.238
	19.79	3.621	18.757	5.335	18.761	2.222
	19.816	3.608	18.78	5.266	18.785	2.179
	19.842	3.671	18.803	5.263	18.808	2.147
	19.867	3.625	18.827	5.247	18.831	2.134
	19.893	3.628	18.85	5.146	18.855	2.048
	19.918	3.665	18.873	5.089	18.878	2.03
	19.944	3.655	18.897	5.003	18.901	2.004
	19.969	3.657	18.92	5.009	18.925	1.932
	19.995	3.617	18.943	4.94	18.948	1.905
	20.021	3.565	18.967	4.88	18.972	1.915
			18.99	4.91	18.995	1.853
			19.013	4.833	19.018	1.847
			19.036	4.785	19.042	1.82
			19.06	4.752	19.065	1.801
			19.083	4.682	19.088	1.812
			19.106	4.637	19.112	1.744
			19.13	4.626	19.135	1.707
			19.153	4.551	19.158	1.743
			19.176	4.51	19.182	1.748
			19.2	4.475	19.205	1.692
			19.223	4.435	19.228	1.662
			19.246	4.466	19.252	1.626
			19.269	4.425	19.275	1.635
			19.293	4.38	19.298	1.632
			19.316	4.364	19.322	1.554
			19.339	4.32	19.345	1.562
			19.363	4.361	19.368	1.522
			19.386	4.29	19.392	1.56
			19.409	4.237	19.415	1.533
			19.433	4.312	19.438	1.486
			19.456	4.288	19.462	1.485
			19.479	4.25	19.485	1.493
			19.502	4.274	19.508	1.505
			19.526	4.315	19.532	1.531
			19.549	4.326	19.555	1.467
			19.572	4.294	19.578	1.448
			19.596	4.326	19.602	1.445
			19.619	4.319	19.625	1.441
			19.642	4.308	19.648	1.407
			19.666	4.307	19.672	1.392
			19.689	4.348	19.695	1.354
			19.712	4.322	19.718	1.333
			19.735	4.321	19.742	1.331
			19.759	4.34	19.765	1.391
			19.782	4.331	19.788	1.332
			19.805	4.374	19.812	1.33
			19.829	4.396	19.835	1.299
			19.852	4.336	19.858	1.311
			19.875	4.392	19.882	1.251
			19.899	4.367	19.905	1.213
			19.922	4.329	19.928	1.22
			19.945	4.315	19.952	1.14
			19.968	4.303	19.975	1.086
			19.992	4.254	19.998	1.118
			20.015	4.187	20.022	1.049
