# Supplementary material for: Insights into the mechanism of SARS-CoV-2 main protease autocatalytic maturation from model precursors
Source: Commun Biol. 2023 Nov 13;6:1159. doi: 10.1038/s42003-023-05469-8 (PMC10643566; doi:10.1038/s42003-023-05469-8)
Supplement: Supplementary file 4 — Supplementary Data 2 [file 42003_2023_5469_MOESM4_ESM.xlsx]

## Sheet: Sheet1
Fig. S3a	X	Y-3.6 uM	Y-8.2 uM	Y=14 uM	Y-32 uM	Y-85 uM		Fig. S4a	X	Y	fit	Fig. S4b	X	Y	fit	Fig. S4c	X	Y	fit	Fig. S4d	X	Y	fit		Fig. S5a	X	Y-18uM	X	Y-52uM	Fig. S5b	X	Y-47uM	X	Y-86uM	Fig. S5c	X	Y-2.7 uM	Fig. S5c	X	Y-4.3 uM
MProM-IP + GC373	0	0.0045843	0.0055878	0.0076522	0.0035124	0.0013183		MProR298A + GC373	0.01954	--	-7233.36	MProE290A + GC373	0.01954	--	-9143.23	(-102)MProM + GC373	0.02345	--	-1893.72	MProM-IP + GC373	0.01954	--	-4431.68		MProR298A	0	0.0024367	0	0.0070224	MProE90A	0	0.006423	0	0.0118	MProR298A + GC373	0		MProE290A + GC373	0
	0.0467	2.3743e-07	4.9941e-13	0.3467	5.5464e-06	3.7568e-17			0.11288	-7140.83	-7227.71		0.11288	-9668.56	-9089.43		0.13546	-1768.52	-1851.54		0.11288	--	-4389.85			0.0468	0.0085903	0.0468	1.2728e-13		0.0468	1.8991e-13	0.0468	1.339e-14		0.0458			0.0458
	0.0934	1.747e-13	7.189e-14	0.0198	9.9405e-13	4.4928e-15			0.20708	-7060.91	-7215.4		0.20708	-8990.8	-8978.34		0.24849	-1803.94	-1771.28		0.20708	-4316.5	-4306.8			0.0936	5.6781e-06	0.0936	2.1074e-16		0.0936	1.0565e-15	0.0936	4.9486e-15		0.0916			0.0916
	0.1401	1.4219e-15	3.5491e-15	0.0014324	7.0735e-15	9.8913e-15			0.30214	-7544.28	-7197.22		0.30214	-8782.07	-8825.97		0.36257	-1687.5	-1675.02		0.30214	-4068.26	-4199.68			0.1404	2.4894e-09	0.1404	4.0717e-16		0.1404	9.9932e-15	0.1404	3.6824e-17		0.1374			0.1374
	0.1868	6.1709e-14	2.804e-14	0.0001349	4.0363e-15	4.0141e-18			0.39806	-7614.05	-7169.44		0.39806	-8501.14	-8612.37		0.47767	-1696.22	-1561.64		0.39806	-4441.79	-4060.6			0.1873	1.3492e-12	0.1873	1.7121e-13		0.1873	2.2037e-15	0.1873	1.0001e-13		0.1832	0.007056		0.1832	0.007056
	0.2336	1.3533e-14	7.597e-16	1.6684e-05	1.6085e-14	7.0338e-17			0.49483	-7108.65	-7124.4		0.49483	-8147.1	-8306.6		0.5938	-1381.48	-1431.69		0.49483	-3921.01	-3879.74			0.2341	3.4339e-16	0.2341	4.6219e-15		0.2341	1.8428e-18	0.2341	1.5007e-13		0.229	0.0015208		0.229	0.0015208
	0.2803	3.4979e-15	6.0634e-14	2.75e-06	5.3537e-15	8.6056e-15			0.59247	-6893.34	-7044.4		0.59247	-7300.44	-7862.6		0.71097	-1242.09	-1288.1		0.59247	-3470.31	-3646.18			0.2809	2.1099e-15	0.2809	1.0653e-13		0.2809	9.4097e-15	0.2809	1.9833e-19		0.2748	0.00037427		0.2748	0.00037427
	0.327	1.6153e-13	1.1611e-13	6.1565e-07	9.1186e-14	2.0796e-15			0.69097	-6738.37	-6881.94		0.69097	-7414.62	-7220.64		0.82917	-1177.59	-1136.49		0.69097	-3143.62	-3350.91			0.3277	1.7077e-13	0.3277	1.8264e-13		0.3277	9.3536e-14	0.3277	1.9833e-19		0.3206	0.00010668		0.3206	0.00010668
	0.3737	4.2193e-14	9.4817e-19	1.9053e-07	6.5122e-16	1.5271e-14			0.79033	-6059.7	-6484.98		0.79033	-6288.14	-6330.19		0.9484	-937.308	-984.344		0.79033	-2941.7	-2992.57			0.3745	6.4329e-14	0.3745	6.5464e-14		0.3745	3.1516e-14	0.3745	1.045e-13		0.3664	3.5592e-05		0.3664	3.5592e-05
	0.4204	1.1156e-13	6.2195e-14	8.2534e-08	9.5703e-14	1.0789e-15			0.89055	-5545.34	-5354.62		0.89055	-5224.93	-5210.83		1.06866	-797.266	-839.32		0.89055	-2551.45	-2584.49			0.4213	5.5461e-14	0.4213	1.0551e-14		0.4213	1.9479e-14	0.4213	1.9833e-19		0.4122	1.4003e-05		0.4122	1.4003e-05
	0.4671	1.2798e-15	9.7526e-14	5.0261e-08	4.8525e-14	1.4211e-18			0.99163	-3091.61	-3032.87		0.99163	-4131.52	-4007.17		1.18995	-654.246	-707.491		0.99163	-2274.03	-2156.81			0.4682	1.6289e-13	0.4682	8.1372e-15		0.4682	1.3378e-13	0.4682	1.9833e-19		0.458	6.5209e-06		0.458	6.5209e-06
	0.5138	2.8414e-13	6.1798e-14	4.2804e-08	7.317e-15	1.5377e-14			1.09356	-1090.54	-1205.51		1.09356	-3117	-2925.18		1.31228	-672.096	-592.298		1.09356	-1731.59	-1747.85			0.515	1.1039e-13	0.515	9.6485e-15		0.515	1.9833e-19	0.515	1.9833e-19		0.5038	3.5958e-06		0.5038	3.5958e-06
	0.5605	6.3106e-16	1.1397e-13	5.0543e-08	5.8895e-14	1.5789e-14			1.19636	-470.557	-518.4		1.19636	-2254.21	-2087.92		1.43563	-544.035	-494.602		1.19636	-1500.14	-1388.69			0.5618	1.8615e-13	0.5618	3.9389e-14		0.5618	4.0098e-14	0.5618	1.9833e-19		0.5496	2.3378e-06		0.5496	2.3378e-06
	0.6073	1.9133e-13	1.049e-14	8.0587e-08	5.3416e-15	3.9062e-17			1.30002	-176.692	-269.935		1.30002	-1313.82	-1495.99		1.56002	-487.992	-413.411		1.30002	-1262.62	-1093.62			0.6086	1.1607e-13	0.6086	1.8787e-15		0.6086	1.9252e-13	0.6086	6.4864e-14		0.5954	1.7845e-06		0.5954	1.7845e-06
	0.654	5.7522e-16	6.7099e-14	1.6489e-07	7.0906e-15	1.0255e-15			1.40453	-39.8694	-161.282		1.40453	-1054.2	-1092.02		1.68544	-199.532	-346.745		1.40453	-970.306	-861.58			0.6554	2.8809e-14	0.6554	3.9876e-14		0.6554	2.785e-14	0.6554	1.9833e-19		0.6412	1.585e-06		0.6412	1.585e-06
	0.7007	1.2064e-13	1.3566e-14	4.0953e-07	2.0167e-14	9.093e-15			1.50991	39.3807	-105.487		1.50991	-778.895	-816.446		1.81189	-269.321	-292.31		1.50991	-726.553	-683.304			0.7022	1.8613e-13	0.7022	6.2971e-15		0.7022	6.4642e-16	0.7022	1.0127e-13		0.687	1.6123e-06		0.687	1.6123e-06
	0.7474	3.4775e-16	1.5247e-13	1.2365e-06	8.1977e-14	4.3249e-17			1.61615	-130.054	-73.3159		1.61615	-325.357	-625.283		1.93938	-271.756	-247.904		1.61615	-439.142	-547.426			0.749	6.4605e-14	0.749	1.3506e-13		0.749	3.9686e-14	0.749	4.9162e-14		0.7328	1.8495e-06		0.7328	1.8495e-06
	0.7941	2.6749e-13	7.4586e-14	4.1581e-06	5.4435e-14	1.4113e-14			1.72325	-95.3326	-53.1196		1.72325	-246.889	-489.545		2.06789	-394.913	-211.592		1.72325	-279.192	-443.667			0.7959	2.5804e-14	0.7959	5.2221e-14		0.7959	3.8493e-15	0.7959	2.7394e-14		0.7786	2.3595e-06		0.7786	2.3595e-06
	0.8408	2.101e-16	4.2905e-14	1.4272e-05	2.3458e-14	1.9499e-15			1.8312	183.53	-39.5912		1.8312	-7.44973	-390.754		2.19744	-201.752	-181.768		1.8312	-104.843	-363.825			0.8427	1.8421e-13	0.8427	2.1507e-14		0.8427	1.0703e-13	0.8427	1.8338e-13		0.8244	3.3048e-06		0.8244	3.3048e-06
	0.8875	7.9758e-14	3.0194e-14	5.1248e-05	7.2714e-14	1.7174e-14			1.94002	-230.361	-30.0508		1.94002	-0.37595	-317.127		2.32802	-0.48488	-157.131		1.94002	-0.55912	-301.728			0.8895	1.0483e-13	0.8895	9.7056e-15		0.8895	2.3556e-14	0.8895	1.465e-13		0.8702	4.9482e-06		0.8702	4.9482e-06
	0.9342	1.5771e-14	2.6757e-14	0.00017063	4.1397e-15	7.865e-17			--				--				--				--					0.9363	6.5969e-14	0.9363	4.9519e-15		0.9363	3.9208e-15	0.9363	1.3411e-13		0.916	7.8017e-06		0.916	7.8017e-06
	0.9809	1.8304e-16	3.0104e-14	0.00052111	9.4025e-14	1.3667e-14																				0.9831	4.227e-14	0.9831	2.9601e-15		0.9831	1.0912e-13	0.9831	1.3896e-13		0.9618	1.2743e-05		0.9618	1.2743e-05
	1.0277	2.9193e-13	4.072e-14	0.0013742	6.1866e-15	7.5907e-15																				1.0299	3.8246e-14	1.0299	2.1111e-15		1.0299	3.1023e-14	1.0299	1.6134e-13		1.0076	2.1231e-05		1.0076	2.1231e-05
	1.0744	3.2667e-14	6.3664e-14	0.0030215	4.0535e-14	5.7234e-15																				1.0767	3.419e-14	1.0767	1.796e-15		1.0767	9.9728e-15	1.0767	2.05e-14		1.0534	3.5497e-05		1.0534	3.5497e-05
	1.1211	9.0361e-14	1.0924e-13	0.0054173	2.074e-14	8.5544e-15																				1.1236	1.8515e-13	1.1236	1.8193e-15		1.1236	4.0876e-15	1.1236	3.0034e-14		1.0992	5.8562e-05		1.0992	5.8562e-05
	1.1678	1.8716e-13	4.5527e-15	0.0077417	2.6336e-14	3.7233e-16																				1.1704	2.4825e-14	1.1704	2.1919e-15		1.1704	1.9833e-19	1.1704	4.7284e-14		1.145	9.4998e-05		1.145	9.4998e-05
	1.2145	2.9587e-13	1.643e-14	0.0087463	8.7947e-15	2.7269e-17																				1.2172	5.6298e-15	1.2172	3.1625e-15		1.2172	1.5502e-15	1.2172	7.906e-14		1.1908	0.00014882		1.1908	0.00014882
	1.2612	1.896e-13	4.9342e-14	0.007973	1.6339e-14	9.2705e-15																				1.264	5.6976e-17	1.264	5.3867e-15		1.264	1.6323e-15	1.264	1.3837e-13		1.2366	0.0002249		1.2366	0.0002249
	1.3079	8.0771e-15	1.3344e-13	0.0057687	2.4685e-12	9.6078e-16																				1.3108	3.9526e-18	1.3108	1.0514e-14		1.3108	1.9833e-19	1.3108	8.8616e-16		1.2824	0.00032515		1.2824	0.00032515
	1.3546	3.5397e-19	1.6439e-14	0.0034004	4.4506e-10	1.4826e-14																				1.3576	5.5262e-14	1.3576	2.2532e-14		1.3576	4.7648e-15	1.3576	1.0394e-14		1.3282	0.00044934		1.3282	0.00044934
	1.4014	9.6263e-14	6.7671e-14	0.0017304	3.3721e-08	2.7019e-15																				1.4045	6.8301e-14	1.4045	5.1094e-14		1.4045	1.9833e-19	1.4045	3.8561e-14		1.374	0.00059469		1.374	0.00059469
	1.4481	2.6469e-13	1.0811e-14	0.00072431	1.1219e-06	9.1056e-15																				1.4513	4.1745e-14	1.4513	1.1825e-13		1.4513	2.6137e-14	1.4513	1.1412e-13		1.4198	0.00075306		1.4198	0.00075306
	1.4948	4.587e-14	5.8539e-14	0.00027349	1.7706e-05	6.285e-14																				1.4981	4.2232e-14	1.4981	2.2087e-16		1.4981	1.9833e-19	1.4981	1.9833e-19		1.4656	0.00091759		1.4656	0.00091759
	1.5415	1.7025e-13	2.862e-14	9.8055e-05	0.00015127	4.3067e-10																				1.5449	1.0612e-16	1.5449	8.2865e-15		1.5449	1.1202e-14	1.5449	2.5203e-14		1.5114	0.0010783		1.5114	0.0010783
	1.5882	1.5541e-15	1.395e-13	3.3446e-05	0.00067029	3.3319e-07																				1.5917	1.3013e-16	1.5917	3.8892e-14		1.5917	1.175e-13	1.5917	1.2821e-13		1.5572	0.00123		1.5572	0.00123
	1.6349	5.9537e-19	1.3587e-13	1.1243e-05	0.0015381	3.3802e-05																				1.6385	3.4024e-16	1.6385	1.6963e-13		1.6385	1.9833e-19	1.6385	1.9833e-19		1.603	0.0013761		1.603	0.0013761
	1.6816	3.0299e-13	1.4711e-13	3.9406e-06	0.0027806	0.00056199																				1.6853	9.2963e-16	1.6853	2.0101e-14		1.6853	5.647e-14	1.6853	6.9534e-14		1.6488	0.0015147		1.6488	0.0015147
	1.7283	3.9641e-14	1.891e-19	1.4981e-06	0.0033706	0.0017403																				1.7322	2.5848e-14	1.7322	2.8963e-19		1.7322	1.9833e-19	1.7322	1.9833e-19		1.6947	0.0016549		1.6947	0.0016549
	1.7751	3.0001e-18	1.6919e-13	6.2981e-07	0.0027519	0.0013604																				1.779	1.0724e-14	1.779	2.0105e-17		1.779	5.5411e-14	1.779	9.8317e-14		1.7404	0.0018047		1.7404	0.0018047
	1.8218	1.7238e-18	1.891e-19	2.9169e-07	0.0022988	0.0003277																				1.8258	3.4415e-14	1.8258	1.8289e-18		1.8258	1.9833e-19	1.8258	1.9833e-19		1.7862	0.0019757		1.7862	0.0019757
	1.8685	1.6366e-18	1.8726e-13	1.6204e-07	0.0016419	3.0784e-05																				1.8726	1.8436e-13	1.8726	1.6237e-13		1.8726	8.5243e-14	1.8726	1.9833e-19		1.8321	0.0021854		1.8321	0.0021854
	1.9152	1.6459e-18	8.6837e-14	1.0597e-07	0.0010535	1.4711e-06																				1.9194	1.5006e-13	1.9194	2.9417e-16		1.9194	2.0858e-15	1.9194	1.4317e-13		1.8778	0.0024597		1.8778	0.0024597
	1.9619	4.6897e-18	3.6073e-19	8.3122e-08	0.00065505	4.418e-08																				1.9662	5.3e-14	1.9662	1.358e-14		1.9662	1.9081e-13	1.9662	1.9833e-19		1.9237	0.0028134		1.9237	0.0028134
	2.0086	1.4173e-14	3.2058e-19	7.5534e-08	0.00041426	1.1107e-09																				2.0131	3.311e-14	2.0131	4.8041e-14		2.0131	1.9833e-19	2.0131	1.9833e-19		1.9695	0.0032785		1.9695	0.0032785
	2.0553	5.7197e-16	1.1206e-18	8.4137e-08	0.00026738	2.7809e-11																				2.0599	1.9438e-13	2.0599	1.4973e-13		2.0599	1.9833e-19	2.0599	1.9833e-19		2.0153	0.0038965		2.0153	0.0038965
	2.102	8.9839e-14	2.2063e-17	1.1184e-07	0.00019716	6.6354e-13																				2.1067	3.0463e-14	2.1067	1.2443e-13		2.1067	1.9833e-19	2.1067	1.9833e-19		2.0611	0.0047265		2.0611	0.0047265
	2.1488	7.9575e-14	4.7197e-16	1.7057e-07	0.0001514	2.6153e-14																				2.1535	5.064e-14	2.1535	1.5733e-13		2.1535	1.9833e-19	2.1535	4.7242e-19		2.1069	0.0058083		2.1069	0.0058083
	2.1955	3.3767e-13	8.7966e-15	3.0167e-07	0.00012506	4.8989e-15																				2.2003	9.657e-14	2.2003	1.5313e-13		2.2003	3.5488e-18	2.2003	2.4258e-17		2.1527	0.0072457		2.1527	0.0072457
	2.2422	6.2541e-14	1.7672e-13	6.0691e-07	0.00011294	1.3275e-14																				2.2471	2.1271e-14	2.2471	1.4561e-14		2.2471	1.1632e-16	2.2471	6.0756e-14		2.1985	0.009103		2.1985	0.009103
	2.2889	1.2333e-13	1.3204e-13	1.3649e-06	0.00011508	2.1419e-15																				2.2939	2.4158e-13	2.2939	2.6799e-15		2.2939	1.1565e-13	2.2939	5.9194e-18		2.2443	0.0115		2.2443	0.0115
	2.3356	1.9561e-13	8.7317e-14	3.3018e-06	0.0001263	1.2458e-15																				2.3408	7.2622e-12	2.3408	2.3366e-15		2.3408	1.4961e-13	2.3408	2.1247e-15		2.2901	0.0145		2.2901	0.0145
	2.3823	2.6038e-13	2.8392e-14	8.5834e-06	0.00013729	2.4785e-16																				2.3876	1.9352e-10	2.3876	9.7997e-14		2.3876	2.3274e-14	2.3876	8.545e-15		2.3359	0.0183		2.3359	0.0183
	2.429	9.899e-14	7.7905e-14	2.3673e-05	0.00017871	3.1896e-15																				2.4344	4.3197e-09	2.4344	5.8184e-14		2.4344	1.0011e-13	2.4344	9.9935e-14		2.3817	0.0227		2.3817	0.0227
	2.4757	1.2136e-13	4.5865e-14	6.5042e-05	0.00022596	1.3564e-14																				2.4812	7.1374e-08	2.4812	2.0821e-14		2.4812	1.4787e-15	2.4812	3.6325e-14		2.4275	0.0277		2.4275	0.0277
	2.5224	1.3332e-13	5.7648e-14	0.00017572	0.00033828	8.8428e-15																				2.528	9.3971e-07	2.528	9.2642e-15		2.528	2.0296e-16	2.528	1.6046e-14		2.4733	0.0332		2.4733	0.0332
	2.5692	1.3381e-15	1.3173e-13	0.00046867	0.00050657	5.288e-14																				2.5748	1.0038e-05	2.5748	1.0015e-13		2.5748	2.5212e-15	2.5748	2.4297e-16		2.5191	0.0388		2.5191	0.0388
	2.6159	6.8696e-16	3.1669e-14	0.0012076	0.00076421	1.3484e-12																				2.6216	7.6159e-05	2.6216	3.9647e-14		2.6216	8.8033e-14	2.6216	2.221e-14		2.5649	0.0443		2.5649	0.0443
	2.6626	3.0293e-15	2.6797e-14	0.0029456	0.0012558	5.0394e-11																				2.6685	0.00045818	2.6685	3.019e-10		2.6685	1.1524e-13	2.6685	3.3328e-13		2.6107	0.049		2.6107	0.049
	2.7093	3.0093e-12	9.4546e-14	0.0069971	0.0020534	2.0339e-09																				2.7153	0.0022078	2.7153	4.8394e-07		2.7153	1.388e-10	2.7153	1.3716e-12		2.6565	0.0528		2.6565	0.0528
	2.756	1.2554e-09	8.3518e-12	0.0142	0.0035927	8.9064e-08																				2.7621	0.008288	2.7621	0.00019634		2.7621	1.1603e-05	2.7621	0.0040713		2.7023	0.0551		2.7023	0.0551
	2.8027	2.1316e-07	4.811e-09	0.0277	0.006171	3.2173e-06																				2.8089	0.0237	2.8089	0.0065859		2.8089	0.0293	2.8089	0.7471		2.7481	0.0559		2.7481	0.0559
	2.8494	1.4547e-05	9.2351e-07	0.0503	0.0106	7.7967e-05																				2.8557	0.0559	2.8557	0.0732		2.8557	1.8911	2.8557	8.0664		2.7939	0.055		2.7939	0.055
	2.8961	0.00046465	6.5108e-05	0.081	0.017	0.0012558																				2.9025	0.1074	2.9025	0.5985		2.9025	5.9818	2.9025	6.6827		2.8397	0.053		2.8397	0.053
	2.9429	0.0072944	0.0016624	0.1213	0.027	0.0098934																				2.9494	0.1674	2.9494	1.5103		2.9494	0.8207	2.9494	0.4964		2.8855	0.0498		2.8855	0.0498
	2.9896	0.0552	0.0238	0.1613	0.0405	0.037																				2.9962	0.232	2.9962	1.694		2.9962	0.0076002	2.9962	0.004168		2.9313	0.046		2.9313	0.046
	3.0363	0.2298	0.133	0.1932	0.0595	0.0564																				3.043	0.2781	3.043	0.3934		3.043	5.5992e-06	3.043	4.9309e-06		2.9771	0.0418		2.9771	0.0418
	3.083	0.576	0.3777	0.2302	0.0756	0.0323																				3.0898	0.3107	3.0898	0.3922		3.0898	5.0843e-10	3.0898	1.2899e-09		3.0229	0.0376		3.0229	0.0376
	3.1297	0.872	0.6503	0.2336	0.094	0.0070112																				3.1366	0.2988	3.1366	0.1327		3.1366	5.7966e-15	3.1366	1.7695e-13		3.0687	0.0335		3.0687	0.0335
	3.1764	1	0.7746	0.2217	0.09	0.00043716																				3.1834	0.2751	3.1834	0.053		3.1834	5.2357e-14	3.1834	1.9041e-14		3.1145	0.0298		3.1145	0.0298
	3.2231	0.7658	0.5626	0.2101	0.083	1.2771e-05																				3.2302	0.2413	3.2302	0.0326		3.2302	8.0432e-15	3.2302	4.7124e-15		3.1603	0.0266		3.1603	0.0266
	3.2698	0.5041	0.3484	0.1698	0.0692	1.2683e-07																				3.2771	0.2084	3.2771	0.0182		3.2771	1.9376e-13	3.2771	7.6815e-14		3.2061	0.0239		3.2061	0.0239
	3.3166	0.2817	0.1429	0.1394	0.0491	5.29e-10																				3.3239	0.1804	3.3239	0.0168		3.3239	2.2997e-15	3.3239	8.759e-14		3.2519	0.0217		3.2519	0.0217
	3.3633	0.1504	0.0811	0.1104	0.0308	1.3259e-12																				3.3707	0.1554	3.3707	0.0152		3.3707	2.8878e-14	3.3707	7.2648e-14		3.2977	0.02		3.2977	0.02
	3.41	0.069	0.0314	0.0843	0.0167	1.3421e-15																				3.4175	0.1295	3.4175	0.0233		3.4175	1.3106e-13	3.4175	7.848e-16		3.3435	0.0187		3.3435	0.0187
	3.4567	0.0357	0.0101	0.0657	0.0098476	7.9071e-17																				3.4643	0.1123	3.4643	0.0378		3.4643	2.2017e-14	3.4643	7.4926e-14		3.3893	0.0179		3.3893	0.0179
	3.5034	0.0186	0.0045534	0.0502	0.005091	2.0973e-15																				3.5111	0.0961	3.5111	0.0955		3.5111	1.4514e-14	3.5111	1.5291e-13		3.4351	0.0176		3.4351	0.0176
	3.5501	0.0103	0.002221	0.0373	0.0022227	1.6135e-14																				3.5579	0.083	3.5579	0.2032		3.5579	1.8034e-13	3.5579	8.3322e-15		3.4809	0.0177		3.4809	0.0177
	3.5968	0.0064222	0.00093872	0.0291	0.00094015	6.3179e-16																				3.6048	0.0726	3.6048	0.4361		3.6048	1.2759e-13	3.6048	1.8729e-13		3.5267	0.0183		3.5267	0.0183
	3.6435	0.0044842	0.00050478	0.0247	0.00046506	1.6945e-14																				3.6516	0.0624	3.6516	0.9107		3.6516	1.1033e-13	3.6516	2.0588e-14		3.5725	0.0195		3.5725	0.0195
	3.6902	0.0037824	0.0003047	0.0196	0.00022672	2.1944e-15																				3.6984	0.0532	3.6984	1.161		3.6984	9.575e-15	3.6984	8.4133e-14		3.6183	0.0214		3.6183	0.0214
	3.737	0.0033867	0.00025008	0.0195	0.00011837	1.4212e-14																				3.7452	0.0442	3.7452	1.0823		3.7452	1.1008e-15	3.7452	5.013e-16		3.6641	0.0239		3.6641	0.0239
	3.7837	0.0034142	0.00023259	0.0182	6.8026e-05	1.7784e-15																				3.792	0.0355	3.792	0.5066		3.792	8.6272e-14	3.792	5.6043e-16		3.7099	0.0277		3.7099	0.0277
	3.8304	0.0042204	0.00022864	0.0181	3.5601e-05	2.1319e-16																				3.8388	0.0274	3.8388	0.1367		3.8388	1.3584e-17	3.8388	8.5623e-14		3.7557	0.0327		3.7557	0.0327
	3.8771	0.0053409	0.00032003	0.0197	3.0779e-05	1.796e-17																				3.8857	0.0199	3.8857	0.0145		3.8857	2.3096e-14	3.8857	2.3067e-14		3.8015	0.0398		3.8015	0.0398
	3.9238	0.0078049	0.00050714	0.0226	2.4371e-05	1.7264e-15																				3.9325	0.0135	3.9325	0.00059044		3.9325	2.4252e-14	3.9325	1.5418e-13		3.8473	0.0489		3.8473	0.0489
	3.9705	0.0115	0.00080956	0.0272	3.1141e-05	1.2943e-14																				3.9793	0.0085081	3.9793	3.2565e-06		3.9793	1.6437e-18	3.9793	1.2244e-13		3.8931	0.0617		3.8931	0.0617
	4.0172	0.0186	0.0017885	0.0357	4.5116e-05	1.7842e-15																				4.0261	0.0049312	4.0261	1.377e-08		4.0261	1.1914e-13	4.0261	4.4046e-16		3.9389	0.0787		3.9389	0.0787
	4.0639	0.0292	0.0040888	0.046	6.2071e-05	1.3785e-16																				4.0729	0.002573	4.0729	1.4727e-11		4.0729	1.4126e-14	4.0729	5.0567e-14		3.9847	0.1015		3.9847	0.1015
	4.1106	0.0508	0.0123	0.0626	0.00011478	2.9077e-17																				4.1197	0.0011175	4.1197	1.4164e-13		4.1197	6.1547e-19	4.1197	4.606e-14		4.0305	0.1315		4.0305	0.1315
	4.1574	0.08	0.0337	0.0969	0.00022676	6.0485e-18																				4.1665	0.00047509	4.1665	1.5896e-13		4.1665	1.2077e-13	4.1665	4.6069e-14		4.0763	0.1705		4.0763	0.1705
	4.2041	0.1218	0.0901	0.1378	0.00069866	1.9942e-15																				4.2134	0.00017785	4.2134	5.6889e-14		4.2134	4.6794e-14	4.2134	4.5205e-14		4.1221	0.2209		4.1221	0.2209
	4.2508	0.1734	0.1872	0.2054	0.0019043	1.3578e-14																				4.2602	6.0043e-05	4.2602	1.4503e-13		4.2602	1.0588e-13	4.2602	4.5252e-14		4.1679	0.2825		4.1679	0.2825
	4.2975	0.2257	0.4694	0.2974	0.0061272	1.4697e-14																				4.307	1.8006e-05	4.307	2.6193e-16		4.307	3.814e-19	4.307	5.0361e-14		4.2137	0.3606		4.2137	0.3606
	4.3442	0.2415	0.8467	0.4307	0.0195	5.3431e-11																				4.3538	4.7278e-06	4.3538	2.6354e-16		4.3538	5.4647e-15	4.3538	3.4477e-14		4.2595	0.4508		4.2595	0.4508
	4.3909	0.2347	0.9938	0.5937	0.0562	7.7422e-08																				4.4006	1.1077e-06	4.4006	3.3667e-15		4.4006	3.3688e-18	4.4006	6.8603e-14		4.3053	0.5496		4.3053	0.5496
	4.4376	0.1901	1	0.7653	0.1527	5.2117e-05																				4.4474	2.2894e-07	4.4474	1.2467e-16		4.4474	4.0933e-14	4.4474	9.1043e-14		4.3511	0.6552		4.3511	0.6552
	4.4843	0.1282	0.5768	0.9013	0.3722	0.0087816																				4.4943	4.3216e-08	4.4943	2.2516e-15		4.4943	1.4835e-14	4.4943	1.833e-13		4.3969	0.7647		4.3969	0.7647
	4.5311	0.0693	0.192	1	0.6317	0.2345																				4.5411	7.1975e-09	4.5411	2.2792e-14		4.5411	1.543e-14	4.5411	1.6992e-14		4.4427	0.8571		4.4427	0.8571
	4.5778	0.0297	0.0365	0.9866	1	1																				4.5879	1.0535e-09	4.5879	1.3468e-15		4.5879	1.1494e-13	4.5879	5.0169e-14		4.4885	0.9379		4.4885	0.9379
	4.6245	0.01	0.003276	0.8615	0.933	0.3859																				4.6347	1.2097e-15	4.6347	1.2422e-15		4.6347	7.2168e-15	4.6347	1.2814e-13		4.5343	0.9866		4.5343	0.9866
	4.6712	0.0026582	0.00013541	0.6558	0.6043	0.0141																				4.6815	1.737e-11	4.6815	5.1848e-16		4.6815	1.6563e-14	4.6815	1.835e-15		4.5801	1		4.5801	1
	4.7179	0.00054593	2.481e-06	0.4355	0.2205	2.7996e-05																				4.7283	2.1487e-12	4.7283	7.6613e-14		4.7283	4.6541e-18	4.7283	1.61e-13		4.6259	0.9839		4.6259	0.9839
	4.7646	8.151e-05	1.6337e-08	0.2476	0.0528	1.8842e-09																				4.7751	2.2389e-13	4.7751	5.7883e-15		4.7751	7.2582e-19	4.7751	4.2415e-14		4.6717	0.9254		4.6717	0.9254
	4.8113	9.3808e-06	7.7038e-13	0.1075	0.0061062	2.1487e-14																				4.822	8.9256e-16	4.822	1.8793e-16		4.822	1.9992e-14	4.822	1.778e-13		4.7175	0.8384		4.7175	0.8384
	4.858	8.3723e-07	3.5175e-14	0.0448	0.00038854	5.0732e-16																				4.8688	1.0965e-13	4.8688	2.5482e-14		4.8688	1.996e-14	4.8688	1.5382e-13		4.7633	0.7335		4.7633	0.7335
	4.9048	5.549e-08	6.9343e-16	0.0157	1.2617e-05	2.0582e-15																				4.9156	1.1608e-13	4.9156	2.1458e-15		4.9156	5.2927e-19	4.9156	9.2793e-14		4.8091	0.6199		4.8091	0.6199
	4.9515	2.4448e-09	2.9522e-15	0.0047693	1.8753e-07	1.5614e-15																				4.9624	1.7322e-14	4.9624	1.7894e-16		4.9624	3.7429e-14	4.9624	2.539e-14		4.8549	0.5053		4.8549	0.5053
	4.9982	1.003e-10	5.7998e-16	0.0012219	1.2876e-09	2.2232e-17																				5.0092	4.0901e-14	5.0092	6.757e-14		5.0092	3.8789e-19	5.0092	6.3206e-16		4.9007	0.4002		4.9007	0.4002
	5.0449	2.7856e-12	7.3127e-15	0.00026365	4.179e-12	1.4151e-17																				5.056	1.2428e-14	5.056	5.1302e-14		5.056	5.3942e-14	5.056	1.3237e-13		4.9465	0.3045		4.9465	0.3045
	5.0916	5.9339e-14	1.045e-14	4.9665e-05	2.26e-14	6.1375e-17																				5.1029	3.587e-14	5.1029	5.7118e-18		5.1029	1.0731e-13	5.1029	1.0884e-13		4.9923	0.2277		4.9923	0.2277
	5.1383	2.6646e-13	1.0546e-13	8.3565e-06	6.3676e-14	2.6342e-15																				5.1497	1.0122e-13	5.1497	8.1191e-14		5.1497	9.2279e-14	5.1497	1.7804e-13		5.0381	0.1644		5.0381	0.1644
	5.185	2.4094e-15	2.1335e-15	1.1733e-06	9.394e-14	3.6981e-15																				5.1965	1.2469e-15	5.1965	2.0919e-18		5.1965	2.4038e-14	5.1965	1.4999e-13		5.0839	0.117		5.0839	0.117
	5.2317	1.6953e-13	4.1306e-14	1.4463e-07	3.6963e-16	1.631e-14																				5.2433	4.2139e-14	5.2433	5.0062e-14		5.2433	1.416e-15	5.2433	1.9746e-14		5.1297	0.0807		5.1297	0.0807
	5.2784	2.967e-13	7.6414e-17	1.6909e-08	1.7224e-15	4.7121e-16																				5.2901	4.6222e-14	5.2901	7.9844e-19		5.2901	2.4246e-14	5.2901	5.5707e-16		5.1755	0.0556		5.1755	0.0556
	5.3252	3.0532e-13	7.4933e-15	1.6719e-09	3.2249e-15	4.5695e-17																				5.3369	1.445e-14	5.3369	2.3233e-14		5.3369	4.3606e-14	5.3369	3.0585e-14		5.2213	0.0373		5.2213	0.0373
	5.3719	3.7296e-15	1.7116e-13	1.6342e-10	9.1267e-14	4.0506e-18																				5.3837	4.635e-14	5.3837	1.9833e-19		5.3837	5.451e-18	5.3837	3.3929e-16		5.2671	0.025		5.2671	0.025
	5.4186	4.8038e-14	2.2951e-14	1.4383e-11	3.6519e-16	3.464e-15																				5.4306	1.3884e-15	5.4306	1.9833e-19		5.4306	1.5137e-13	5.4306	1.577e-15		5.3129	0.0165		5.3129	0.0165
	5.4653	8.7734e-14	1.743e-16	1.2011e-12	1.0652e-14	6.3631e-15																				5.4774	2.4176e-15	5.4774	1.9833e-19		5.4774	1.3382e-13	5.4774	5.8658e-11		5.3587	0.0109		5.3587	0.0109
	5.512	5.2412e-15	1.9666e-14	9.9034e-14	8.5061e-14	1.2798e-14																				5.5242	7.3795e-14	5.5242	1.9833e-19		5.5242	2.5188e-14	5.5242	2.1519e-06		5.4046	0.0071584		5.4046	0.0071584
	5.5587	3.4665e-13	1.1706e-13	3.4263e-13	2.469e-14	5.424e-16																				5.571	2.3557e-13	5.571	3.9667e-19		5.571	9.1089e-14	5.571	0.1848		5.4503	0.0047099		5.4503	0.0047099
	5.6054	4.6806e-14	6.318e-16	6.8862e-15	5.0692e-16	2.8763e-15																														5.4962	0.0031419		5.4962	0.0031419
	5.6521	1.7943e-13	9.6493e-15	5.9969e-13	5.4551e-15	1.4602e-14																														5.542	0.002095		5.542	0.002095
	5.6989	8.0794e-16	3.9995e-15	3.6025e-14	1.1826e-14	1.5315e-15																														5.5877	0.001409		5.5877	0.001409
	5.7456	1.0579e-13	7.174e-18	6.4962e-14	3.4912e-14	8.7111e-15																														5.6336	0.00096284		5.6336	0.00096284
	5.7923	2.0618e-14	1.5082e-18	3.8402e-13	4.9691e-14	6.6038e-16																														5.6794	0.00066672		5.6794	0.00066672
	5.839	1.0059e-13	6.7505e-14	8.7871e-14	5.0042e-16	1.0628e-14																														5.7252	0.0004705		5.7252	0.0004705
	5.8857	7.7659e-16	2.0935e-19	9.7391e-14	2.9606e-14	1.2926e-15																														5.771	0.00033938		5.771	0.00033938
	5.9324	1.4278e-13	1.891e-19	4.2052e-15	5.9748e-15	7.8571e-18																														5.8168	0.00024868		5.8168	0.00024868
	5.9791	3.9805e-14	9.2197e-14	2.4367e-13	4.7487e-14	3.1188e-15																														5.8626	0.00018625		5.8626	0.00018625
	6.0258	1.9159e-14	1.891e-19	2.0418e-13	2.9957e-16	3.6046e-16																														5.9084	0.00014345		5.9084	0.00014345
	6.0726	6.4943e-14	5.3951e-14	1.5746e-14	4.4425e-15	1.3564e-14																														5.9542	0.00011317		5.9542	0.00011317
	6.1193	7.946e-16	1.891e-19	5.5225e-14	1.483e-17	3.6403e-15																														6	9.1871e-05		6	9.1871e-05
	6.166	2.3519e-13	4.3513e-14	5.3977e-13	3.8834e-16	1.2968e-15																														6.0458	7.6334e-05		6.0458	7.6334e-05
	6.2127	1.2507e-14	1.891e-19	2.6211e-13	3.688e-15	5.472e-16																														6.0916	6.5533e-05		6.0916	6.5533e-05
	6.2594	2.9132e-13	5.197e-14	1.3285e-13	7.9373e-14	1.7241e-20																														6.1374	5.7747e-05		6.1374	5.7747e-05
	6.3061	1.5286e-14	1.891e-19	4.511e-13	3.7357e-14	3.215e-16																														6.1832	5.2381e-05		6.1832	5.2381e-05
	6.3528	1.9415e-13	1.23e-13	2.1093e-13	1.7532e-19	2.5764e-16																														6.229	4.8896e-05		6.229	4.8896e-05
	6.3995	2.8263e-13	2.4798e-14	9.5834e-14	1.2804e-15	1.7241e-20																														6.2748	4.7326e-05		6.2748	4.7326e-05
	6.4463	1.8165e-13	1.891e-19	4.0055e-14	2.4581e-14	1.3517e-14																														6.3206	4.685e-05		6.3206	4.685e-05
	6.493	3.0825e-13	7.6933e-14	1.3074e-14	5.1402e-14	1.2442e-15																														6.3664	4.7615e-05		6.3664	4.7615e-05
	6.5397	1.6101e-13	1.6179e-14	4.2932e-15	3.7237e-14	1.7241e-20																														6.4122	5.0087e-05		6.4122	5.0087e-05
	6.5864	8.5755e-14	1.891e-19	5.0234e-13	3.1778e-14	1.2942e-14																														6.458	5.4336e-05		6.458	5.4336e-05
	6.6331	2.041e-13	6.6392e-14	3.3343e-13	1.2226e-16	1.7241e-20																														6.5038	6.0406e-05		6.5038	6.0406e-05
	6.6798	1.158e-13	1.4709e-14	2.4883e-13	1.5951e-14	1.4388e-15																														6.5496	6.8647e-05		6.5496	6.8647e-05
	6.7265	2.2839e-13	1.891e-19	1.9428e-13	2.2057e-14	1.263e-14																														6.5954	8.0424e-05		6.5954	8.0424e-05
	6.7732	1.3616e-13	8.2669e-14	1.5651e-13	1.3286e-14	1.7241e-20																														6.6412	9.651e-05		6.6412	9.651e-05
	6.8199	2.939e-13	2.0036e-14	1.2822e-13	1.2775e-17	2.4284e-15																														6.687	0.00011903		6.687	0.00011903
	6.8667	1.8346e-13	1.891e-19	1.3971e-14	1.1429e-15	1.4569e-14																														6.7328	0.0001496		6.7328	0.0001496
	6.9134	1.1695e-13	1.6932e-13	9.2546e-14	2.8361e-14	1.7241e-20																														6.7786	0.00019231		6.7786	0.00019231
	6.9601	7.5885e-14	5.7208e-14	8.0646e-14	3.8176e-14	3.514e-15																														6.8244	0.0002535		6.8244	0.0002535
	7.0068	2.347e-13	1.3104e-14	7.1609e-14	2.4676e-14	1.7241e-20																														6.8702	0.00033788		6.8702	0.00033788
	7.0535	1.5838e-13	1.891e-19	6.5059e-14	1.8855e-15	1.627e-15																														6.916	0.00046182		6.916	0.00046182
	7.1002	1.0898e-13	1.261e-13	7.8421e-14	1.6522e-18	1.0314e-14																														6.9618	0.00063852		6.9618	0.00063852
	7.1469	7.6286e-14	3.4105e-14	1.0076e-13	8.9608e-14	1.7241e-20																														7.0076	0.00089534		7.0076	0.00089534
	7.1936	3.1469e-13	5.0585e-15	1.2544e-13	1.6255e-15	4.3151e-15																														7.0534	0.0012768		7.0534	0.0012768
	7.2404	2.2689e-13	1.891e-19	1.4993e-13	1.092e-13	1.7241e-20																														7.0992	0.0018378		7.0992	0.0018378
	7.2871	1.661e-13	2.7921e-14	1.7401e-13	7.4052e-19	3.2688e-15																														7.145	0.0026782		7.145	0.0026782
	7.3338	1.2367e-13	1.891e-19	1.9459e-13	2.4502e-14	1.7241e-20																														7.1908	0.003936		7.1908	0.003936
	7.3805	9.3378e-14	1.891e-19	1.9826e-13	2.7576e-14	3.4602e-15																														7.2366	0.005806		7.2366	0.005806
	7.4272	1.432e-13	3.782e-19	8.0029e-14	7.2969e-19	4.2155e-19																														7.2824	0.0173		7.2824	0.0173
